# Supplementary material for: Comparison of fecal and blood metabolome reveals inconsistent associations of the gut microbiota with cardiometabolic diseases
Source: Nat Commun. 2023 Feb 2;14:571. doi: 10.1038/s41467-023-36256-y (PMC9894915; doi:10.1038/s41467-023-36256-y)
Supplement: Supplementary file 4 — Supplementary Data 1 [file 41467_2023_36256_MOESM4_ESM.xlsx]

## Sheet: Sheet1
Metabolite	HMDB ID	Class	Phenotypic correlation			Genetic correlation*
			r	P	FDR	r	P	FDR
2_Phenylpropionate	HMDB0011743	Phenylpropanoic acids	0.6061	< 0.0001	< 0.0001	-	-	-
Hydrocinnamic acid	HMDB0000764	Phenylpropanoic acids	0.5891	< 0.0001	< 0.0001	-	-	-
Glycodeoxycholic acid	HMDB0000631	Bile acids	0.4251	< 0.0001	< 0.0001	-	-	-
3_Indolepropionic acid	HMDB0002302	Indoles	0.4121	< 0.0001	< 0.0001	0.6024	< 0.0001	< 0.0001
Phenylacetic acid	HMDB0000209	Benzenoids	0.3937	< 0.0001	< 0.0001	1	< 0.0001	< 0.0001
Glycoursodeoxycholic acid	HMDB0000708	Bile acids	0.3928	< 0.0001	< 0.0001	1	< 0.0001	< 0.0001
N_Methylnicotinamide	HMDB0003152	Pyridines	0.3719	< 0.0001	< 0.0001	-	-	-
Eicosapentaenoic acid EPA	HMDB0001999	Fatty acids	0.3029	< 0.0001	< 0.0001	-	-	-
Indoleacetic acid	HMDB0000197	Indoles	0.2647	< 0.0001	< 0.0001	-	-	-
Methylcysteine	HMDB0002108	Amino acids	0.2151	< 0.0001	< 0.0001	0.8827	< 0.0001	< 0.0001
Docosahexaenoic acid DHA	HMDB0002183	Fatty acids	0.1738	< 0.0001	< 0.0001	1	0.5	0.5
Dimethylglycine	HMDB0000092	Amino acids	0.1668	< 0.0001	< 0.0001	0.6965	< 0.0001	< 0.0001
Docosapentaenoic acid 22n_6	HMDB0001976	Fatty acids	0.1553	< 0.0001	< 0.0001	1	0.0014031	0.0109264
3_Hydroxyisovaleric acid	HMDB0000754	Fatty acids	0.1437	< 0.0001	< 0.0001	0.1831	0.015232	0.0681813
Glutaric acid	HMDB0000661	Organic acids	-0.1271	< 0.0001	0.000468205	-0.2234	0.0024897	0.0167166
Tauroursodeoxycholic acid	HMDB0000874	Bile acids	0.1258	< 0.0001	0.000521041	-	-	-
Palmitoylcarnitine	HMDB0000222	Carnitines	0.1184	0.000167244	0.0012986	-	-	-
2_Hydroxy_3_methylbutyric acid	HMDB0000407	Fatty acids	0.1135	0.000311873	0.0021667	0.0882	0.039065	0.131147
3_Methyladipic acid	HMDB0000555	Fatty acids	0.1135	0.000311517	0.0021667	0.31	< 0.0001	0.000239456
Tartaric acid	HMDB0000956	Carbohydrates	0.1124	0.000354452	0.00233938	-	-	-
Alpha_N_Phenylacetyl_L_glutamine	HMDB0006344	Amino acids	0.1119	0.000377745	0.00237439	0.2119	< 0.0001	0.000239456
8,11,14_Eicosatrienoic acid	HMDB0002925	Fatty acids	0.1087	0.000552733	0.0033164	0.3954	< 0.0001	< 0.0001
Methylsuccinic acid	HMDB0001844	Fatty acids	-0.104	0.000958642	0.00550177	-0.6182	0.0085901	0.0424984
Phthalic acid	HMDB0002107	Benzenoids	-0.1019	0.00120762	0.00619799	-0.7792	< 0.0001	< 0.0001
Alpha_Linolenic acid	HMDB0001388	Fatty acids	0.1018	0.00122041	0.00619799	-	-	-
Isocaproic acid	HMDB0000689	Fatty acids	0.1018	0.00122082	0.00619799	0.1774	0.5	0.5
Caproic acid	HMDB0000535	Fatty acids	0.1002	0.00146616	0.00716792	0.9908	0.0035402	0.0207987
Glycochenodeoxycholic acid	HMDB0000637	Bile acids	0.0969	0.00208132	0.00981192	1	0.0014575	0.0109264
Beta_Alanine	HMDB0000056	Amino acids	0.0931	0.00312254	0.0142129	-	-	-
Docosapentaenoic acid DPA	HMDB0006528	Fatty acids	0.0909	0.00391719	0.0172356	1	0.0015111	0.0109264
Arachidonic acid	HMDB0001043	Fatty acids	0.0856	0.00657058	0.0279779	0.2789	0.043208	0.135385
trans_Aconitic acid	HMDB0000958	Organic acids	0.0824	0.00890287	0.0363335	-	-	-
Phenyllactic acid	HMDB0000779	Benzenoids	0.0822	0.00908337	0.0363335	0.2559	< 0.0001	0.000205754
cis_Aconitic acid	HMDB0000072	Organic acids	0.0815	0.00971218	0.0377061	1	0.0044646	0.0246866
Acetylglycine	HMDB0000532	Amino acids	0.079	0.0121891	0.0459702	1	0.065507	0.175933
D_Xylose	HMDB0000098	Carbohydrates	-0.0777	0.0136098	0.049028	-	-	-
Citramalic acid	HMDB0000426	Fatty acids	0.0776	0.0137427	0.049028	0.1252	0.014178	0.0666366
Taurochenodeoxycholic acid	HMDB0000951	Bile acids	0.0745	0.0181212	0.0629472	-	-	-
alpha_Hydroxyisobutyric acid	HMDB0000729	Organic acids	0.0704	0.0254097	0.086002	-	-	-
Creatine	HMDB0000064	Amino acids	0.0666	0.0345157	0.113902	-	-	-
N_Acetylglutamine	HMDB0006029	Amino acids	-0.0655	0.0375626	0.120933	-0.1568	0.017482	0.0746958
Citric acid	HMDB0000094	Organic acids	0.0622	0.0482999	0.1518	-	-	-
Homovanillic acid	HMDB0000118	Benzenoids	0.0603	0.0558753	0.170726	0.0887	0.062716	0.174948
Picolinic acid	HMDB0002243	Pyridines	0.06	0.0569085	0.170726	1	0.020437	0.0835251
L_Homocitrulline	HMDB0000679	Amino acids	0.0582	0.0650986	0.190956	0.0612	0.18862	0.398915
L_Lysine	HMDB0000182	Amino acids	0.0568	0.0717296	0.205833	0.0106	0.43321	0.5
Stearylcarnitine	HMDB0000848	Carnitines	0.0543	0.085162	0.236435	1	0.19603	0.400583
L_threonine	HMDB0000167	Amino acids	-0.0541	0.0859765	0.236435	-1	0.080018	0.203289
Nonanoic acid	HMDB0000847	Fatty acids	-0.0528	0.0938516	0.252825	-0.9157	0.004746	0.0247847
Ricinoleic acid	HMDB0034297	Fatty acids	0.0522	0.0976996	0.257927	1	0.022765	0.0855964
L_Pipecolic acid	HMDB0000716	Amino acids	-0.049	0.120094	0.310831	-1	0.5	0.5
L_Arginine	HMDB0000517	Amino acids	-0.0483	0.125264	0.317977	-1	0.03878	0.131147
Carnitine	HMDB0000062	Carnitines	0.0439	0.164166	0.408865	-	-	-
Linoleylcarnitine	HMDB0006469	Carnitines	0.0427	0.176116	0.430505	-	-	-
N_Acetyl_L_aspartic acid	HMDB0000812	Amino acids	0.0423	0.17989	0.431736	-	-	-
Adrenic acid	HMDB0002226	Fatty acids	0.0414	0.189244	0.443662	0.7659	0.032053	0.115884
Palmitic acid	HMDB0000220	Fatty acids	0.0412	0.191581	0.443662	1	0.49219	0.5
Glycocholic acid	HMDB0000138	Bile acids	0.0402	0.202159	0.460087	-	-	-
Butyric acid	HMDB0000039	Fatty acids	0.0398	0.20719	0.463544	1	0.21966	0.41821
Glycine	HMDB0000123	Amino acids	0.038	0.227849	0.501269	0.115	0.041787	0.135385
Oleic acid	HMDB0000207	Fatty acids	0.0342	0.27856	0.569923	1	0.22968	0.41821
Oxoglutaric acid	HMDB0000208	Organic acids	-0.034	0.281238	0.569923	-	-	-
Stearic acid	HMDB0000827	Fatty acids	0.034	0.280629	0.569923	0.0043	0.48394	0.5
Taurocholic acid	HMDB0000036	Bile acids	0.0338	0.28381	0.569923	1	0.5	0.5
Tridecanoic acid	HMDB0000910	Fatty acids	0.0337	0.285938	0.569923	1	0.32667	0.5
Oleylcarnitine C18 1	HMDB0005065	Carnitines	0.0335	0.28866	0.569923	-	-	-
L_Glutamic acid	HMDB0000148	Amino acids	0.0334	0.289279	0.569923	-1	0.42013	0.5
Guanidoacetic acid	HMDB0000128	Amino acids	0.0327	0.299164	0.580729	-	-	-
L_Histidine	HMDB0000177	Amino acids	0.0317	0.315097	0.601804	1	0.41447	0.5
Acetic acid	HMDB0000042	Fatty acids	-0.0314	0.319138	0.601804	1	0.47334	0.5
L_Asparagine	HMDB0000168	Amino acids	0.0309	0.326883	0.605297	1	0.10901	0.243975
L_Serine	HMDB0000187	Amino acids	-0.0306	0.332071	0.605297	-1	0.37824	0.5
Linoleic acid	HMDB0000673	Fatty acids	0.0304	0.334748	0.605297	1	0.5	0.5
Glyceric acid	HMDB0000139	Carbohydrates	-0.03	0.341015	0.608297	-0.3691	0.022302	0.0855964
L_Aspartic acid	HMDB0000191	Amino acids	0.0283	0.368944	0.649341	-1	0.5	0.5
Cholic acid	HMDB0000619	Bile acids	0.0263	0.403947	0.701592	-	-	-
Ornithine	HMDB0000214	Amino acids	-0.0257	0.415351	0.712031	-1	0.5	0.5
3_Methyl_2_oxovaleric acid	HMDB0000491	Organic acids	-0.0254	0.42093	0.712344	-1	0.13863	0.303052
Palmitoleic acid	HMDB0003229	Fatty acids	0.0249	0.430161	0.718751	0.1098	0.22571	0.41821
L_Alanine	HMDB0000161	Amino acids	0.0243	0.441982	0.729271	-	-	-
Pyroglutamic acid	HMDB0000267	Amino acids	0.0236	0.454462	0.737712	-	-	-
3_ 3_Hydroxyphenyl _3_hydroxypropanoic acid	HMDB0002643	Phenylpropanoic acids	-0.0234	0.458276	0.737712	-1	0.4376	0.5
Methylmalonic acid	HMDB0000202	Organic acids	0.0221	0.482552	0.767433	-0.0643	0.36379	0.5
Decanoic acid	HMDB0000511	Fatty acids	0.0216	0.49448	0.768082	-	-	-
L_Phenylalanine	HMDB0000159	Amino acids	0.0215	0.494598	0.768082	-0.0063	0.5	0.5
Myristic acid	HMDB0000806	Fatty acids	0.0211	0.50339	0.772645	-	-	-
L_Malic acid	HMDB0000156	Organic acids	0.0207	0.511161	0.775555	-	-	-
Shikimic acid	HMDB0003070	Organooxygen compounds	0.0201	0.524882	0.786339	0.0126	0.43903	0.5
L_Alpha_aminobutyric acid	HMDB0003911	Amino acids	0.0198	0.530183	0.786339	-	-	-
N_Acetylserine	HMDB0002931	Amino acids	0.0195	0.536791	0.787293	-1	0.10795	0.243975
Succinic acid	HMDB0000254	Organic acids	0.0187	0.553743	0.803232	-1	0.047023	0.142586
Hydroxypropionic acid	HMDB0000700	Organic acids	0.0168	0.594283	0.842943	1	0.23135	0.41821
5_Aminolevulinic acid	HMDB0001149	Amino acids	0.0167	0.597198	0.842943	-	-	-
Nonadeca_10Z_enoic acid	HMDB0013622	Fatty acids	-0.0164	0.604062	0.842943	-	-	-
Erythronic acid	HMDB0000613	Carbohydrates	-0.0162	0.606664	0.842943	-0.0573	0.20737	0.41474
Benzamide	HMDB0004461	Benzenoids	0.0156	0.620148	0.845861	0.0282	0.063279	0.174948
Methylmalonylcarnitine C4DC	HMDB0013133	Carnitines	-0.0156	0.62158	0.845861	-	-	-
Fructose 1,6_bisphosphate	HMDB0001058	Carbohydrates	-0.0151	0.632308	0.85168	-1	0.5	0.5
Isocitric acid	HMDB0000193	Organic acids	0.0139	0.659836	0.879782	1	0.071556	0.186841
Pyruvic acid	HMDB0000243	Organic acids	-0.0134	0.671614	0.886531	-0.0922	0.3457	0.5
L_Methionine	HMDB0000696	Amino acids	-0.0125	0.690855	0.9029	-0.1029	0.5	0.5
D_Fructose	HMDB0000660	Carbohydrates	0.0121	0.700291	0.906259	-1	0.5	0.5
L_Valine	HMDB0000883	Amino acids	0.0118	0.708178	0.907568	-1	0.43496	0.5
L_Tyrosine	HMDB0000158	Amino acids	-0.0114	0.718229	0.910802	-0.1008	0.19097	0.398915
L_Lactic acid	HMDB0000190	Organic acids	0.0111	0.724501	0.910802	1	0.5	0.5
4_Hydroxyphenylpyruvic acid	HMDB0000707	Benzenoids	0.0105	0.738353	0.912306	1	0.29911	0.5
L_Glutamine	HMDB0000641	Amino acids	-0.0105	0.739521	0.912306	0.041	0.42138	0.5
Sarcosine	HMDB0000271	Amino acids	0.0102	0.747084	0.913102	-0.2343	0.058162	0.170851
L_Tryptophan	HMDB0000929	Amino acids	0.0093	0.767392	0.929319	-0.0084	0.47833	0.5
L_Proline	HMDB0000162	Amino acids	-0.0075	0.810938	0.94602	0.0807	0.36526	0.5
Ketoleucine	HMDB0000695	Organic acids	-0.0071	0.821865	0.94602	-0.1532	0.083679	0.206995
Ortho_Hydroxyphenylacetic acid	HMDB0000669	Benzenoids	-0.0068	0.830496	0.94602	1	0.37916	0.5
Isovaleric acid	HMDB0000718	Fatty acids	0.0063	0.842487	0.94602	1	0.48086	0.5
Adenosine monophosphate	HMDB0000045	Nucleosides	-0.0062	0.844306	0.94602	-	-	-
D_Xylulose	HMDB0001644	Carbohydrates	0.0059	0.850763	0.94602	-1	0.5	0.5
Hippuric acid	HMDB0000714	Benzenoids	0.0058	0.854456	0.94602	-	-	-
Gamma_Aminobutyric acid	HMDB0000112	Amino acids	-0.0057	0.856812	0.94602	-	-	-
L_Leucine	HMDB0000687	Amino acids	0.0053	0.867188	0.94602	-1	0.34535	0.5
Alpha_ketoisovaleric acid	HMDB0000019	Organic acids	0.0052	0.868198	0.94602	-1	0.21325	0.417615
D_Gluconolactone	HMDB0000150	Carbohydrates	0.0052	0.869723	0.94602	-	-	-
Glycylproline	HMDB0000721	Amino acids	0.0052	0.868512	0.94602	-0.0419	0.31436	0.5
Threonic acid	HMDB0000943	Organic acids	0.005	0.874351	0.94602	0.0428	0.36883	0.5
N_Acetylneuraminic acid	HMDB0000230	Carbohydrates	0.0037	0.90669	0.972499	-1	0.10737	0.243975
3_Hydroxybutyric acid	HMDB0000357	Organic acids	0.0033	0.917784	0.972499	-1	0.40489	0.5
Citrulline	HMDB0000904	Amino acids	0.0031	0.920927	0.972499	0.0155	0.38518	0.5
D_Glucose	HMDB0000122	Carbohydrates	0.0028	0.929799	0.974075	1	0.0033995	0.0207987
Trehalose	HMDB0000975	Carbohydrates	-0.0016	0.958868	0.979723	-0.0592	0.33622	0.5
2_Hydroxybutyric acid	HMDB0000008	Organic acids	-0.0013	0.965999	0.979723	1	0.088183	0.212544
Octanoic acid	HMDB0000482	Fatty acids	0.0012	0.970405	0.979723	1	0.5	0.5
Oxalic acid	HMDB0002329	Organic acids	-0.0012	0.970189	0.979723	-0.0832	0.24725	0.438519
Phenylpyruvic acid	HMDB0000205	Benzenoids	0.0011	0.972301	0.979723	-0.0785	0.5	0.5
Hydroxyphenyllactic acid	HMDB0000755	Phenylpropanoic acids	-0.0006	0.986025	0.986025	-0.0544	0.42815	0.5
*For genetic correlation analysis, there are 38 metabolites that did not converge during the calculation process and thus had no results.
