# Supplementary material for: Comparison of fecal and blood metabolome reveals inconsistent associations of the gut microbiota with cardiometabolic diseases
Source: Nat Commun. 2023 Feb 2;14:571. doi: 10.1038/s41467-023-36256-y (PMC9894915; doi:10.1038/s41467-023-36256-y)
Supplement: Supplementary file 5 — Supplementary Data 2 [file 41467_2023_36256_MOESM5_ESM.xlsx]

## Sheet: Taxonomy-fecal metabolite
The predictability of fecal metabolites based on taxonomic composition
Metabolite	HMDB ID	Class	r	p	FDR
Docosapentaenoic acid DPA	HMDB0006528	Fatty acids	0.7332	< 0.0001	< 0.0001
8,11,14_Eicosatrienoic acid	HMDB0002925	Fatty acids	0.7157	< 0.0001	< 0.0001
Caproic acid	HMDB0000535	Fatty acids	0.7147	< 0.0001	< 0.0001
Cholic acid	HMDB0000619	Bile acids	0.6878	< 0.0001	< 0.0001
2_Phenylpropionate	HMDB0011743	Phenylpropanoic acids	0.6541	< 0.0001	< 0.0001
Hydrocinnamic acid	HMDB0000764	Phenylpropanoic acids	0.6538	< 0.0001	< 0.0001
Tridecanoic acid	HMDB0000910	Fatty acids	0.642	< 0.0001	< 0.0001
Palmitoylcarnitine	HMDB0000222	Carnitines	0.6412	< 0.0001	< 0.0001
3_ 3_Hydroxyphenyl _3_hydroxypropanoic acid	HMDB0002643	Phenylpropanoic acids	0.6195	< 0.0001	< 0.0001
L_Asparagine	HMDB0000168	Amino acids	0.6166	< 0.0001	< 0.0001
Erythronic acid	HMDB0000613	Carbohydrates	0.6055	< 0.0001	< 0.0001
Gamma_Aminobutyric acid	HMDB0000112	Amino acids	0.5976	< 0.0001	< 0.0001
Adrenic acid	HMDB0002226	Fatty acids	0.5932	< 0.0001	< 0.0001
Oleylcarnitine C18 1	HMDB0005065	Carnitines	0.5877	< 0.0001	< 0.0001
Butyric acid	HMDB0000039	Fatty acids	0.585	< 0.0001	< 0.0001
Linoleylcarnitine	HMDB0006469	Carnitines	0.5695	< 0.0001	< 0.0001
Homovanillic acid	HMDB0000118	Benzenoids	0.5683	< 0.0001	< 0.0001
Beta_Alanine	HMDB0000056	Amino acids	0.5489	< 0.0001	< 0.0001
3_Methyladipic acid	HMDB0000555	Fatty acids	0.5408	< 0.0001	< 0.0001
2_Hydroxy_3_methylbutyric acid	HMDB0000407	Fatty acids	0.5343	< 0.0001	< 0.0001
Acetic acid	HMDB0000042	Fatty acids	0.5303	< 0.0001	< 0.0001
L_Arginine	HMDB0000517	Amino acids	0.53	< 0.0001	< 0.0001
D_Gluconolactone	HMDB0000150	Carbohydrates	0.5297	< 0.0001	< 0.0001
L_Glutamine	HMDB0000641	Amino acids	0.5284	< 0.0001	< 0.0001
Citramalic acid	HMDB0000426	Fatty acids	0.5281	< 0.0001	< 0.0001
Glycoursodeoxycholic acid	HMDB0000708	Bile acids	0.5265	< 0.0001	< 0.0001
D_Glucose	HMDB0000122	Carbohydrates	0.5239	< 0.0001	< 0.0001
Glyceric acid	HMDB0000139	Carbohydrates	0.5193	< 0.0001	< 0.0001
Stearylcarnitine	HMDB0000848	Carnitines	0.5083	< 0.0001	< 0.0001
L_Tryptophan	HMDB0000929	Amino acids	0.5047	< 0.0001	< 0.0001
L_Histidine	HMDB0000177	Amino acids	0.4987	< 0.0001	< 0.0001
Carnitine	HMDB0000062	Carnitines	0.4937	< 0.0001	< 0.0001
Taurocholic acid	HMDB0000036	Bile acids	0.4902	< 0.0001	< 0.0001
Acetylglycine	HMDB0000532	Amino acids	0.4869	< 0.0001	< 0.0001
Tauroursodeoxycholic acid	HMDB0000874	Bile acids	0.4777	< 0.0001	< 0.0001
Phenylacetic acid	HMDB0000209	Benzenoids	0.4763	< 0.0001	< 0.0001
Glycocholic acid	HMDB0000138	Bile acids	0.4754	< 0.0001	< 0.0001
Creatine	HMDB0000064	Amino acids	0.4661	< 0.0001	< 0.0001
Shikimic acid	HMDB0003070	Organooxygen compounds	0.4644	< 0.0001	< 0.0001
Threonic acid	HMDB0000943	Organic acids	0.462	< 0.0001	< 0.0001
3_Indolepropionic acid	HMDB0002302	Indoles	0.46	< 0.0001	< 0.0001
D_Xylulose	HMDB0001644	Carbohydrates	0.4572	< 0.0001	< 0.0001
Docosahexaenoic acid DHA	HMDB0002183	Fatty acids	0.4571	< 0.0001	< 0.0001
Glutaric acid	HMDB0000661	Organic acids	0.4562	< 0.0001	< 0.0001
Guanidoacetic acid	HMDB0000128	Amino acids	0.4561	< 0.0001	< 0.0001
N_Methylnicotinamide	HMDB0003152	Pyridines	0.4559	< 0.0001	< 0.0001
Isocitric acid	HMDB0000193	Organic acids	0.4518	< 0.0001	< 0.0001
N_Acetylglutamine	HMDB0006029	Amino acids	0.4503	< 0.0001	< 0.0001
L_Lysine	HMDB0000182	Amino acids	0.4495	< 0.0001	< 0.0001
D_Xylose	HMDB0000098	Carbohydrates	0.4394	< 0.0001	< 0.0001
Taurochenodeoxycholic acid	HMDB0000951	Bile acids	0.4371	< 0.0001	< 0.0001
Arachidonic acid	HMDB0001043	Fatty acids	0.4349	< 0.0001	< 0.0001
L_Serine	HMDB0000187	Amino acids	0.4316	< 0.0001	< 0.0001
Isocaproic acid	HMDB0000689	Fatty acids	0.43	< 0.0001	< 0.0001
L_Methionine	HMDB0000696	Amino acids	0.4297	< 0.0001	< 0.0001
Docosapentaenoic acid 22n_6	HMDB0001976	Fatty acids	0.4291	< 0.0001	< 0.0001
3_Hydroxybutyric acid	HMDB0000357	Organic acids	0.4288	< 0.0001	< 0.0001
Palmitoleic acid	HMDB0003229	Fatty acids	0.4276	< 0.0001	< 0.0001
Glycodeoxycholic acid	HMDB0000631	Bile acids	0.4271	< 0.0001	< 0.0001
N_Acetylneuraminic acid	HMDB0000230	Carbohydrates	0.4241	< 0.0001	< 0.0001
D_Fructose	HMDB0000660	Carbohydrates	0.4214	< 0.0001	< 0.0001
2_Hydroxybutyric acid	HMDB0000008	Organic acids	0.42	< 0.0001	< 0.0001
Methylsuccinic acid	HMDB0001844	Fatty acids	0.4181	< 0.0001	< 0.0001
L_Phenylalanine	HMDB0000159	Amino acids	0.4142	< 0.0001	< 0.0001
N_Acetylserine	HMDB0002931	Amino acids	0.4133	< 0.0001	< 0.0001
Isovaleric acid	HMDB0000718	Fatty acids	0.4128	< 0.0001	< 0.0001
L_Leucine	HMDB0000687	Amino acids	0.41	< 0.0001	< 0.0001
L_Tyrosine	HMDB0000158	Amino acids	0.4082	< 0.0001	< 0.0001
N_Acetyl_L_aspartic acid	HMDB0000812	Amino acids	0.4051	< 0.0001	< 0.0001
Ortho_Hydroxyphenylacetic acid	HMDB0000669	Benzenoids	0.3991	< 0.0001	< 0.0001
Glycylproline	HMDB0000721	Amino acids	0.3959	< 0.0001	< 0.0001
3_Methyl_2_oxovaleric acid	HMDB0000491	Organic acids	0.3897	< 0.0001	< 0.0001
L_Proline	HMDB0000162	Amino acids	0.3845	< 0.0001	< 0.0001
trans_Aconitic acid	HMDB0000958	Organic acids	0.383	< 0.0001	< 0.0001
Succinic acid	HMDB0000254	Organic acids	0.3822	< 0.0001	< 0.0001
Glycochenodeoxycholic acid	HMDB0000637	Bile acids	0.3812	< 0.0001	< 0.0001
cis_Aconitic acid	HMDB0000072	Organic acids	0.3723	< 0.0001	< 0.0001
Octanoic acid	HMDB0000482	Fatty acids	0.3672	< 0.0001	< 0.0001
Adenosine monophosphate	HMDB0000045	Nucleosides	0.3661	< 0.0001	< 0.0001
Ketoleucine	HMDB0000695	Organic acids	0.3649	< 0.0001	< 0.0001
Alpha_ketoisovaleric acid	HMDB0000019	Organic acids	0.3629	< 0.0001	< 0.0001
Oxoglutaric acid	HMDB0000208	Organic acids	0.3615	< 0.0001	< 0.0001
Decanoic acid	HMDB0000511	Fatty acids	0.3614	< 0.0001	< 0.0001
L_Lactic acid	HMDB0000190	Organic acids	0.3596	< 0.0001	< 0.0001
Glycine	HMDB0000123	Amino acids	0.3562	< 0.0001	< 0.0001
L_Malic acid	HMDB0000156	Organic acids	0.3516	< 0.0001	< 0.0001
Citrulline	HMDB0000904	Amino acids	0.3515	< 0.0001	< 0.0001
L_Aspartic acid	HMDB0000191	Amino acids	0.351	< 0.0001	< 0.0001
Citric acid	HMDB0000094	Organic acids	0.3508	< 0.0001	< 0.0001
L_Homocitrulline	HMDB0000679	Amino acids	0.3455	< 0.0001	< 0.0001
L_Valine	HMDB0000883	Amino acids	0.3451	< 0.0001	< 0.0001
Methylmalonic acid	HMDB0000202	Organic acids	0.3388	< 0.0001	< 0.0001
4_Hydroxyphenylpyruvic acid	HMDB0000707	Benzenoids	0.3385	< 0.0001	< 0.0001
Phenylpyruvic acid	HMDB0000205	Benzenoids	0.3318	< 0.0001	< 0.0001
Eicosapentaenoic acid EPA	HMDB0001999	Fatty acids	0.3292	< 0.0001	< 0.0001
Hydroxyphenyllactic acid	HMDB0000755	Phenylpropanoic acids	0.3275	< 0.0001	< 0.0001
L_threonine	HMDB0000167	Amino acids	0.3213	< 0.0001	< 0.0001
5_Aminolevulinic acid	HMDB0001149	Amino acids	0.3001	< 0.0001	< 0.0001
L_Alanine	HMDB0000161	Amino acids	0.2995	< 0.0001	< 0.0001
Indoleacetic acid	HMDB0000197	Indoles	0.2992	< 0.0001	< 0.0001
Methylcysteine	HMDB0002108	Amino acids	0.2939	< 0.0001	< 0.0001
Alpha_Linolenic acid	HMDB0001388	Fatty acids	0.2935	< 0.0001	< 0.0001
Palmitic acid	HMDB0000220	Fatty acids	0.2813	< 0.0001	< 0.0001
3_Hydroxyisovaleric acid	HMDB0000754	Fatty acids	0.2808	< 0.0001	< 0.0001
Alpha_N_Phenylacetyl_L_glutamine	HMDB0006344	Amino acids	0.2742	< 0.0001	< 0.0001
Phenyllactic acid	HMDB0000779	Benzenoids	0.273	< 0.0001	< 0.0001
L_Glutamic acid	HMDB0000148	Amino acids	0.269	< 0.0001	< 0.0001
Oxalic acid	HMDB0002329	Organic acids	0.2633	< 0.0001	< 0.0001
Trehalose	HMDB0000975	Carbohydrates	0.2617	< 0.0001	< 0.0001
Stearic acid	HMDB0000827	Fatty acids	0.2559	< 0.0001	< 0.0001
Hydroxypropionic acid	HMDB0000700	Organic acids	0.2495	< 0.0001	< 0.0001
Linoleic acid	HMDB0000673	Fatty acids	0.2421	< 0.0001	< 0.0001
Tartaric acid	HMDB0000956	Carbohydrates	0.24	< 0.0001	< 0.0001
L_Pipecolic acid	HMDB0000716	Amino acids	0.2266	< 0.0001	< 0.0001
Sarcosine	HMDB0000271	Amino acids	0.2255	< 0.0001	< 0.0001
Nonanoic acid	HMDB0000847	Fatty acids	0.2149	< 0.0001	< 0.0001
Pyroglutamic acid	HMDB0000267	Amino acids	0.2131	< 0.0001	< 0.0001
Nonadeca_10Z_enoic acid	HMDB0013622	Fatty acids	0.2072	< 0.0001	< 0.0001
L_Alpha_aminobutyric acid	HMDB0003911	Amino acids	0.1904	< 0.0001	< 0.0001
alpha_Hydroxyisobutyric acid	HMDB0000729	Organic acids	0.1763	< 0.0001	< 0.0001
Ricinoleic acid	HMDB0034297	Fatty acids	0.1647	< 0.0001	< 0.0001
Oleic acid	HMDB0000207	Fatty acids	0.1599	< 0.0001	< 0.0001
Fructose 1,6_bisphosphate	HMDB0001058	Carbohydrates	0.1336	< 0.0001	< 0.0001
Pyruvic acid	HMDB0000243	Organic acids	0.1324	< 0.0001	< 0.0001
Myristic acid	HMDB0000806	Fatty acids	0.1276	< 0.0001	< 0.0001
Phthalic acid	HMDB0002107	Benzenoids	0.1207	0.000125272	0.000131238
Picolinic acid	HMDB0002243	Pyridines	0.1193	0.000148168	0.000154002
Benzamide	HMDB0004461	Benzenoids	0.1143	0.000282556	0.000291386
Dimethylglycine	HMDB0000092	Amino acids	0.1092	0.000520326	0.000532427
Hippuric acid	HMDB0000714	Benzenoids	0.1029	0.00107395	0.00109047
Ornithine	HMDB0000214	Amino acids	0.1009	0.00135911	0.00136948
Methylmalonylcarnitine C4DC	HMDB0013133	Carnitines	0.0205	0.514849	0.514849

## Sheet: Taxonomy-blood metabolite
The predictability of blood metabolites based on taxonomic composition
Metabolite	HMDB ID	Class	r	p	FDR
2_Phenylpropionate	HMDB0011743	Phenylpropanoic acids	0.5919	< 0.0001	< 0.0001
Hydrocinnamic acid	HMDB0000764	Phenylpropanoic acids	0.5667	< 0.0001	< 0.0001
Hippuric acid	HMDB0000714	Benzenoids	0.486	< 0.0001	< 0.0001
Glycodeoxycholic acid	HMDB0000631	Bile acids	0.4325	< 0.0001	< 0.0001
Alpha_N_Phenylacetyl_L_glutamine	HMDB0006344	Amino acids	0.4185	< 0.0001	< 0.0001
Glycoursodeoxycholic acid	HMDB0000708	Bile acids	0.3856	< 0.0001	< 0.0001
3_Indolepropionic acid	HMDB0002302	Indoles	0.3782	< 0.0001	< 0.0001
N_Methylnicotinamide	HMDB0003152	Pyridines	0.3749	< 0.0001	< 0.0001
Phenylacetic acid	HMDB0000209	Benzenoids	0.3428	< 0.0001	< 0.0001
Glutaric acid	HMDB0000661	Organic acids	0.3046	< 0.0001	< 0.0001
Indoleacetic acid	HMDB0000197	Indoles	0.2846	< 0.0001	< 0.0001
Methylsuccinic acid	HMDB0001844	Fatty acids	0.2684	< 0.0001	< 0.0001
Cholic acid	HMDB0000619	Bile acids	0.2485	< 0.0001	< 0.0001
Creatine	HMDB0000064	Amino acids	0.1944	< 0.0001	< 0.0001
2_Hydroxy_3_methylbutyric acid	HMDB0000407	Fatty acids	0.1676	< 0.0001	< 0.0001
L_Leucine	HMDB0000687	Amino acids	0.1637	< 0.0001	< 0.0001
Glycochenodeoxycholic acid	HMDB0000637	Bile acids	0.1626	< 0.0001	< 0.0001
L_Phenylalanine	HMDB0000159	Amino acids	0.1383	< 0.0001	< 0.0001
Homovanillic acid	HMDB0000118	Benzenoids	0.138	< 0.0001	< 0.0001
Oxalic acid	HMDB0002329	Organic acids	0.138	< 0.0001	< 0.0001
3_Methyl_2_oxovaleric acid	HMDB0000491	Organic acids	0.1372	< 0.0001	< 0.0001
3_ 3_Hydroxyphenyl _3_hydroxypropanoic acid	HMDB0002643	Phenylpropanoic acids	0.1371	< 0.0001	< 0.0001
L_Valine	HMDB0000883	Amino acids	0.1306	< 0.0001	0.000187718
Isocitric acid	HMDB0000193	Organic acids	0.1284	< 0.0001	0.000243221
3_Hydroxyisovaleric acid	HMDB0000754	Fatty acids	0.1258	< 0.0001	0.000323284
Alpha_ketoisovaleric acid	HMDB0000019	Organic acids	0.1257	< 0.0001	0.000323284
Eicosapentaenoic acid EPA	HMDB0001999	Fatty acids	0.1242	< 0.0001	0.000380317
Glyceric acid	HMDB0000139	Carbohydrates	0.1219	0.00010688	0.000499
L_Tryptophan	HMDB0000929	Amino acids	0.1217	0.000109629	0.000499
N_Acetylserine	HMDB0002931	Amino acids	0.1193	0.00014979	0.000659075
Alpha_Linolenic acid	HMDB0001388	Fatty acids	0.1163	0.000219421	0.000915659
L_Aspartic acid	HMDB0000191	Amino acids	0.1162	0.000221978	0.000915659
Citramalic acid	HMDB0000426	Fatty acids	0.1155	0.00024209	0.000968359
Ketoleucine	HMDB0000695	Organic acids	0.1146	0.000270856	0.00105156
3_Methyladipic acid	HMDB0000555	Fatty acids	0.1112	0.000407948	0.00153855
Phenyllactic acid	HMDB0000779	Benzenoids	0.1105	0.000446273	0.00163633
Palmitic acid	HMDB0000220	Fatty acids	0.108	0.000600297	0.0021416
Phenylpyruvic acid	HMDB0000205	Benzenoids	0.1077	0.000618611	0.00214886
Phthalic acid	HMDB0002107	Benzenoids	0.1064	0.000719675	0.00243582
L_Glutamic acid	HMDB0000148	Amino acids	0.105	0.000854392	0.0028195
Docosahexaenoic acid DHA	HMDB0002183	Fatty acids	0.104	0.000954007	0.00307144
Pyroglutamic acid	HMDB0000267	Amino acids	0.1034	0.00102693	0.00322751
Adrenic acid	HMDB0002226	Fatty acids	0.1008	0.00135997	0.0041748
3_Hydroxybutyric acid	HMDB0000357	Organic acids	0.0976	0.00193791	0.00581373
L_Alanine	HMDB0000161	Amino acids	0.0938	0.0028994	0.0085049
Methylcysteine	HMDB0002108	Amino acids	0.0928	0.00319914	0.00918015
Tauroursodeoxycholic acid	HMDB0000874	Bile acids	0.0917	0.00357972	0.0100537
Dimethylglycine	HMDB0000092	Amino acids	0.0906	0.00404058	0.0111116
D_Xylose	HMDB0000098	Carbohydrates	0.0896	0.00442648	0.0119244
L_threonine	HMDB0000167	Amino acids	0.0887	0.00486889	0.0128539
4_Hydroxyphenylpyruvic acid	HMDB0000707	Benzenoids	0.0884	0.0050008	0.0129433
Oxoglutaric acid	HMDB0000208	Organic acids	0.0877	0.00534152	0.0135592
Linoleic acid	HMDB0000673	Fatty acids	0.086	0.0063323	0.0156799
L_Tyrosine	HMDB0000158	Amino acids	0.0859	0.0064145	0.0156799
8,11,14_Eicosatrienoic acid	HMDB0002925	Fatty acids	0.0854	0.00670461	0.0160911
L_Malic acid	HMDB0000156	Organic acids	0.085	0.00699587	0.0164903
Oleic acid	HMDB0000207	Fatty acids	0.0833	0.00816937	0.0188945
Beta_Alanine	HMDB0000056	Amino acids	0.0832	0.00830211	0.0188945
L_Methionine	HMDB0000696	Amino acids	0.0813	0.00991285	0.0221779
Ornithine	HMDB0000214	Amino acids	0.0796	0.0115017	0.0253038
L_Homocitrulline	HMDB0000679	Amino acids	0.0766	0.0150671	0.0326043
Docosapentaenoic acid DPA	HMDB0006528	Fatty acids	0.0686	0.0295562	0.0619273
Fructose 1,6_bisphosphate	HMDB0001058	Carbohydrates	0.0686	0.0294139	0.0619273
N_Acetylglutamine	HMDB0006029	Amino acids	0.068	0.0309743	0.0638845
Isovaleric acid	HMDB0000718	Fatty acids	0.0676	0.0320505	0.0650871
Hydroxypropionic acid	HMDB0000700	Organic acids	0.067	0.0335159	0.0667373
N_Acetylneuraminic acid	HMDB0000230	Carbohydrates	0.0669	0.0338742	0.0667373
Carnitine	HMDB0000062	Carnitines	0.0643	0.0414306	0.0804241
Pyruvic acid	HMDB0000243	Organic acids	0.064	0.0424148	0.0811413
Decanoic acid	HMDB0000511	Fatty acids	0.0635	0.043948	0.0827649
D_Gluconolactone	HMDB0000150	Carbohydrates	-0.0632	0.0449121	0.0827649
Docosapentaenoic acid 22n_6	HMDB0001976	Fatty acids	0.0631	0.0451445	0.0827649
2_Hydroxybutyric acid	HMDB0000008	Organic acids	0.0612	0.0520276	0.0940773
Isocaproic acid	HMDB0000689	Fatty acids	0.0599	0.0573818	0.102357
Caproic acid	HMDB0000535	Fatty acids	0.0597	0.0584025	0.102788
Nonadeca_10Z_enoic acid	HMDB0013622	Fatty acids	0.0592	0.0603477	0.104814
D_Glucose	HMDB0000122	Carbohydrates	0.0581	0.0655176	0.110876
Methylmalonylcarnitine C4DC	HMDB0013133	Carnitines	0.0581	0.0651692	0.110876
N_Acetyl_L_aspartic acid	HMDB0000812	Amino acids	-0.0572	0.0697136	0.116483
L_Histidine	HMDB0000177	Amino acids	0.0546	0.0832761	0.137406
L_Asparagine	HMDB0000168	Amino acids	0.0528	0.0938174	0.152888
L_Proline	HMDB0000162	Amino acids	0.0514	0.103245	0.166199
L_Glutamine	HMDB0000641	Amino acids	0.0506	0.108857	0.173122
Picolinic acid	HMDB0002243	Pyridines	0.0495	0.116423	0.179819
alpha_Hydroxyisobutyric acid	HMDB0000729	Organic acids	0.0494	0.117155	0.179819
Stearic acid	HMDB0000827	Fatty acids	0.0494	0.116937	0.179819
Palmitoleic acid	HMDB0003229	Fatty acids	0.0487	0.122316	0.185583
Arachidonic acid	HMDB0001043	Fatty acids	0.0471	0.135563	0.203344
Nonanoic acid	HMDB0000847	Fatty acids	0.0465	0.140645	0.208596
Shikimic acid	HMDB0003070	Organooxygen compounds	0.0442	0.160951	0.236062
5_Aminolevulinic acid	HMDB0001149	Amino acids	0.0436	0.166703	0.241811
L_Lysine	HMDB0000182	Amino acids	0.0425	0.177963	0.255339
L_Alpha_aminobutyric acid	HMDB0003911	Amino acids	0.0411	0.19267	0.273467
Taurocholic acid	HMDB0000036	Bile acids	0.0402	0.202834	0.28483
L_Serine	HMDB0000187	Amino acids	0.0393	0.213027	0.295996
cis_Aconitic acid	HMDB0000072	Organic acids	0.0364	0.2481	0.341138
Octanoic acid	HMDB0000482	Fatty acids	0.0356	0.259351	0.352932
Acetylglycine	HMDB0000532	Amino acids	0.0349	0.268941	0.360466
Butyric acid	HMDB0000039	Fatty acids	0.0348	0.270349	0.360466
Myristic acid	HMDB0000806	Fatty acids	0.0342	0.278611	0.367766
Succinic acid	HMDB0000254	Organic acids	0.0317	0.314731	0.411331
Guanidoacetic acid	HMDB0000128	Amino acids	0.0303	0.336277	0.435182
Linoleylcarnitine	HMDB0006469	Carnitines	0.0293	0.353761	0.453363
Adenosine monophosphate	HMDB0000045	Nucleosides	-0.0283	0.370441	0.470175
Trehalose	HMDB0000975	Carbohydrates	-0.0278	0.37858	0.475929
trans_Aconitic acid	HMDB0000958	Organic acids	0.0254	0.420012	0.523034
Citrulline	HMDB0000904	Amino acids	0.0246	0.436138	0.533057
L_Arginine	HMDB0000517	Amino acids	0.0246	0.434668	0.533057
L_Pipecolic acid	HMDB0000716	Amino acids	0.0243	0.441763	0.534979
Glycine	HMDB0000123	Amino acids	-0.0225	0.475887	0.571065
Oleylcarnitine C18 1	HMDB0005065	Carnitines	-0.0218	0.489429	0.579773
Threonic acid	HMDB0000943	Organic acids	0.0217	0.491929	0.579773
Methylmalonic acid	HMDB0000202	Organic acids	0.0198	0.529606	0.618654
Glycocholic acid	HMDB0000138	Bile acids	0.0188	0.55117	0.638197
Ortho_Hydroxyphenylacetic acid	HMDB0000669	Benzenoids	0.0184	0.559321	0.642003
Glycylproline	HMDB0000721	Amino acids	0.0181	0.5665	0.644638
Acetic acid	HMDB0000042	Fatty acids	0.0162	0.607176	0.679743
Gamma_Aminobutyric acid	HMDB0000112	Amino acids	0.0161	0.609051	0.679743
D_Fructose	HMDB0000660	Carbohydrates	0.0159	0.613884	0.679743
Tartaric acid	HMDB0000956	Carbohydrates	-0.0157	0.617948	0.679743
Benzamide	HMDB0004461	Benzenoids	-0.0155	0.623965	0.680689
Erythronic acid	HMDB0000613	Carbohydrates	-0.0099	0.75457	0.81642
Citric acid	HMDB0000094	Organic acids	-0.0084	0.790594	0.848442
Sarcosine	HMDB0000271	Amino acids	0.0079	0.803361	0.852233
Stearylcarnitine	HMDB0000848	Carnitines	-0.0077	0.807039	0.852233
Taurochenodeoxycholic acid	HMDB0000951	Bile acids	0.0068	0.830415	0.869959
D_Xylulose	HMDB0001644	Carbohydrates	0.0051	0.871277	0.90558
Hydroxyphenyllactic acid	HMDB0000755	Phenylpropanoic acids	0.0041	0.895399	0.92338
L_Lactic acid	HMDB0000190	Organic acids	0.002	0.948795	0.9657
Palmitoylcarnitine	HMDB0000222	Carnitines	0.0019	0.951068	0.9657
Tridecanoic acid	HMDB0000910	Fatty acids	-0.0015	0.961708	0.969049
Ricinoleic acid	HMDB0034297	Fatty acids	0.001	0.974883	0.974883

## Sheet: Pathways-fecal metabolite
The predictability of fecal metabolites based on microbial pathways
Metabolite	HMDB ID	Class	r	p	FDR
Docosapentaenoic acid DPA	HMDB0006528	Fatty acids	0.6807	< 0.0001	< 0.0001
8,11,14_Eicosatrienoic acid	HMDB0002925	Fatty acids	0.6375	< 0.0001	< 0.0001
Cholic acid	HMDB0000619	Bile acids	0.6147	< 0.0001	< 0.0001
Palmitoylcarnitine	HMDB0000222	Carnitines	0.5838	< 0.0001	< 0.0001
Hydrocinnamic acid	HMDB0000764	Phenylpropanoic acids	0.5779	< 0.0001	< 0.0001
2_Phenylpropionate	HMDB0011743	Phenylpropanoic acids	0.574	< 0.0001	< 0.0001
3_ 3_Hydroxyphenyl _3_hydroxypropanoic acid	HMDB0002643	Phenylpropanoic acids	0.5624	< 0.0001	< 0.0001
L_Asparagine	HMDB0000168	Amino acids	0.5588	< 0.0001	< 0.0001
Tridecanoic acid	HMDB0000910	Fatty acids	0.5529	< 0.0001	< 0.0001
Butyric acid	HMDB0000039	Fatty acids	0.5486	< 0.0001	< 0.0001
Adrenic acid	HMDB0002226	Fatty acids	0.5257	< 0.0001	< 0.0001
Homovanillic acid	HMDB0000118	Benzenoids	0.5158	< 0.0001	< 0.0001
Erythronic acid	HMDB0000613	Carbohydrates	0.5155	< 0.0001	< 0.0001
Glycoursodeoxycholic acid	HMDB0000708	Bile acids	0.508	< 0.0001	< 0.0001
Gamma_Aminobutyric acid	HMDB0000112	Amino acids	0.5072	< 0.0001	< 0.0001
3_Methyladipic acid	HMDB0000555	Fatty acids	0.4983	< 0.0001	< 0.0001
Oleylcarnitine C18 1	HMDB0005065	Carnitines	0.4934	< 0.0001	< 0.0001
D_Gluconolactone	HMDB0000150	Carbohydrates	0.4872	< 0.0001	< 0.0001
Citramalic acid	HMDB0000426	Fatty acids	0.4718	< 0.0001	< 0.0001
Beta_Alanine	HMDB0000056	Amino acids	0.4716	< 0.0001	< 0.0001
2_Hydroxy_3_methylbutyric acid	HMDB0000407	Fatty acids	0.4657	< 0.0001	< 0.0001
Acetic acid	HMDB0000042	Fatty acids	0.4601	< 0.0001	< 0.0001
D_Glucose	HMDB0000122	Carbohydrates	0.4598	< 0.0001	< 0.0001
Phenylacetic acid	HMDB0000209	Benzenoids	0.4539	< 0.0001	< 0.0001
Glyceric acid	HMDB0000139	Carbohydrates	0.4518	< 0.0001	< 0.0001
Caproic acid	HMDB0000535	Fatty acids	0.4365	< 0.0001	< 0.0001
Isocitric acid	HMDB0000193	Organic acids	0.4308	< 0.0001	< 0.0001
N_Methylnicotinamide	HMDB0003152	Pyridines	0.4301	< 0.0001	< 0.0001
Tauroursodeoxycholic acid	HMDB0000874	Bile acids	0.4285	< 0.0001	< 0.0001
Stearylcarnitine	HMDB0000848	Carnitines	0.4236	< 0.0001	< 0.0001
Glycocholic acid	HMDB0000138	Bile acids	0.4226	< 0.0001	< 0.0001
Taurocholic acid	HMDB0000036	Bile acids	0.4216	< 0.0001	< 0.0001
L_Tryptophan	HMDB0000929	Amino acids	0.419	< 0.0001	< 0.0001
L_Arginine	HMDB0000517	Amino acids	0.4187	< 0.0001	< 0.0001
L_Glutamine	HMDB0000641	Amino acids	0.4169	< 0.0001	< 0.0001
Creatine	HMDB0000064	Amino acids	0.4162	< 0.0001	< 0.0001
Arachidonic acid	HMDB0001043	Fatty acids	0.4142	< 0.0001	< 0.0001
Glutaric acid	HMDB0000661	Organic acids	0.4142	< 0.0001	< 0.0001
Linoleylcarnitine	HMDB0006469	Carnitines	0.4127	< 0.0001	< 0.0001
Palmitoleic acid	HMDB0003229	Fatty acids	0.4074	< 0.0001	< 0.0001
Docosahexaenoic acid DHA	HMDB0002183	Fatty acids	0.4069	< 0.0001	< 0.0001
3_Indolepropionic acid	HMDB0002302	Indoles	0.4039	< 0.0001	< 0.0001
3_Hydroxybutyric acid	HMDB0000357	Organic acids	0.3993	< 0.0001	< 0.0001
Carnitine	HMDB0000062	Carnitines	0.3984	< 0.0001	< 0.0001
L_Histidine	HMDB0000177	Amino acids	0.3976	< 0.0001	< 0.0001
Acetylglycine	HMDB0000532	Amino acids	0.3871	< 0.0001	< 0.0001
Guanidoacetic acid	HMDB0000128	Amino acids	0.385	< 0.0001	< 0.0001
Isovaleric acid	HMDB0000718	Fatty acids	0.3796	< 0.0001	< 0.0001
Isocaproic acid	HMDB0000689	Fatty acids	0.3754	< 0.0001	< 0.0001
Methylsuccinic acid	HMDB0001844	Fatty acids	0.3708	< 0.0001	< 0.0001
Succinic acid	HMDB0000254	Organic acids	0.3707	< 0.0001	< 0.0001
Taurochenodeoxycholic acid	HMDB0000951	Bile acids	0.3681	< 0.0001	< 0.0001
cis_Aconitic acid	HMDB0000072	Organic acids	0.3579	< 0.0001	< 0.0001
D_Xylulose	HMDB0001644	Carbohydrates	0.3578	< 0.0001	< 0.0001
Glycodeoxycholic acid	HMDB0000631	Bile acids	0.3571	< 0.0001	< 0.0001
Docosapentaenoic acid 22n_6	HMDB0001976	Fatty acids	0.3569	< 0.0001	< 0.0001
Shikimic acid	HMDB0003070	Organooxygen compounds	0.3549	< 0.0001	< 0.0001
L_Phenylalanine	HMDB0000159	Amino acids	0.3534	< 0.0001	< 0.0001
trans_Aconitic acid	HMDB0000958	Organic acids	0.3478	< 0.0001	< 0.0001
Glycochenodeoxycholic acid	HMDB0000637	Bile acids	0.3391	< 0.0001	< 0.0001
L_Lysine	HMDB0000182	Amino acids	0.3328	< 0.0001	< 0.0001
D_Xylose	HMDB0000098	Carbohydrates	0.3288	< 0.0001	< 0.0001
L_Leucine	HMDB0000687	Amino acids	0.3246	< 0.0001	< 0.0001
Threonic acid	HMDB0000943	Organic acids	0.3233	< 0.0001	< 0.0001
N_Acetylneuraminic acid	HMDB0000230	Carbohydrates	0.3229	< 0.0001	< 0.0001
L_Serine	HMDB0000187	Amino acids	0.3227	< 0.0001	< 0.0001
L_Homocitrulline	HMDB0000679	Amino acids	0.3217	< 0.0001	< 0.0001
D_Fructose	HMDB0000660	Carbohydrates	0.3199	< 0.0001	< 0.0001
Decanoic acid	HMDB0000511	Fatty acids	0.3191	< 0.0001	< 0.0001
N_Acetylglutamine	HMDB0006029	Amino acids	0.3139	< 0.0001	< 0.0001
Methylmalonic acid	HMDB0000202	Organic acids	0.3114	< 0.0001	< 0.0001
L_Methionine	HMDB0000696	Amino acids	0.3051	< 0.0001	< 0.0001
2_Hydroxybutyric acid	HMDB0000008	Organic acids	0.3043	< 0.0001	< 0.0001
L_Proline	HMDB0000162	Amino acids	0.3038	< 0.0001	< 0.0001
Octanoic acid	HMDB0000482	Fatty acids	0.3036	< 0.0001	< 0.0001
Citric acid	HMDB0000094	Organic acids	0.3025	< 0.0001	< 0.0001
N_Acetyl_L_aspartic acid	HMDB0000812	Amino acids	0.3015	< 0.0001	< 0.0001
L_Tyrosine	HMDB0000158	Amino acids	0.2979	< 0.0001	< 0.0001
Glycylproline	HMDB0000721	Amino acids	0.2943	< 0.0001	< 0.0001
Eicosapentaenoic acid EPA	HMDB0001999	Fatty acids	0.2938	< 0.0001	< 0.0001
Ortho_Hydroxyphenylacetic acid	HMDB0000669	Benzenoids	0.2887	< 0.0001	< 0.0001
3_Methyl_2_oxovaleric acid	HMDB0000491	Organic acids	0.2856	< 0.0001	< 0.0001
Ketoleucine	HMDB0000695	Organic acids	0.2767	< 0.0001	< 0.0001
N_Acetylserine	HMDB0002931	Amino acids	0.2765	< 0.0001	< 0.0001
Oxoglutaric acid	HMDB0000208	Organic acids	0.2747	< 0.0001	< 0.0001
Adenosine monophosphate	HMDB0000045	Nucleosides	0.2719	< 0.0001	< 0.0001
L_Malic acid	HMDB0000156	Organic acids	0.2713	< 0.0001	< 0.0001
Alpha_ketoisovaleric acid	HMDB0000019	Organic acids	0.2711	< 0.0001	< 0.0001
L_Lactic acid	HMDB0000190	Organic acids	0.2688	< 0.0001	< 0.0001
Glycine	HMDB0000123	Amino acids	0.2545	< 0.0001	< 0.0001
Tartaric acid	HMDB0000956	Carbohydrates	0.2527	< 0.0001	< 0.0001
Phenylpyruvic acid	HMDB0000205	Benzenoids	0.2411	< 0.0001	< 0.0001
4_Hydroxyphenylpyruvic acid	HMDB0000707	Benzenoids	0.2361	< 0.0001	< 0.0001
L_Pipecolic acid	HMDB0000716	Amino acids	0.2319	< 0.0001	< 0.0001
Hydroxyphenyllactic acid	HMDB0000755	Phenylpropanoic acids	0.2265	< 0.0001	< 0.0001
Trehalose	HMDB0000975	Carbohydrates	0.2192	< 0.0001	< 0.0001
3_Hydroxyisovaleric acid	HMDB0000754	Fatty acids	0.2152	< 0.0001	< 0.0001
L_Aspartic acid	HMDB0000191	Amino acids	0.2132	< 0.0001	< 0.0001
Indoleacetic acid	HMDB0000197	Indoles	0.2127	< 0.0001	< 0.0001
Palmitic acid	HMDB0000220	Fatty acids	0.2121	< 0.0001	< 0.0001
Methylcysteine	HMDB0002108	Amino acids	0.2118	< 0.0001	< 0.0001
Phenyllactic acid	HMDB0000779	Benzenoids	0.2112	< 0.0001	< 0.0001
L_Valine	HMDB0000883	Amino acids	0.211	< 0.0001	< 0.0001
Alpha_Linolenic acid	HMDB0001388	Fatty acids	0.2089	< 0.0001	< 0.0001
L_threonine	HMDB0000167	Amino acids	0.2046	< 0.0001	< 0.0001
Stearic acid	HMDB0000827	Fatty acids	0.2037	< 0.0001	< 0.0001
Citrulline	HMDB0000904	Amino acids	0.203	< 0.0001	< 0.0001
Oxalic acid	HMDB0002329	Organic acids	0.1977	< 0.0001	< 0.0001
Alpha_N_Phenylacetyl_L_glutamine	HMDB0006344	Amino acids	0.1883	< 0.0001	< 0.0001
Nonanoic acid	HMDB0000847	Fatty acids	0.1829	< 0.0001	< 0.0001
5_Aminolevulinic acid	HMDB0001149	Amino acids	0.1726	< 0.0001	< 0.0001
L_Alanine	HMDB0000161	Amino acids	0.171	< 0.0001	< 0.0001
L_Glutamic acid	HMDB0000148	Amino acids	0.163	< 0.0001	< 0.0001
L_Alpha_aminobutyric acid	HMDB0003911	Amino acids	0.1445	< 0.0001	< 0.0001
alpha_Hydroxyisobutyric acid	HMDB0000729	Organic acids	0.1432	< 0.0001	< 0.0001
Linoleic acid	HMDB0000673	Fatty acids	0.1432	< 0.0001	< 0.0001
Hydroxypropionic acid	HMDB0000700	Organic acids	0.1367	< 0.0001	< 0.0001
Oleic acid	HMDB0000207	Fatty acids	0.1271	< 0.0001	< 0.0001
Pyroglutamic acid	HMDB0000267	Amino acids	0.1197	0.0001411	0.000156515
Benzamide	HMDB0004461	Benzenoids	0.1025	0.00112823	0.00124105
Sarcosine	HMDB0000271	Amino acids	0.0992	0.00162726	0.00177519
Picolinic acid	HMDB0002243	Pyridines	0.0909	0.00389305	0.00421215
Myristic acid	HMDB0000806	Fatty acids	0.0907	0.00398638	0.00424547
Phthalic acid	HMDB0002107	Benzenoids	0.0907	0.00398817	0.00424547
Fructose 1,6_bisphosphate	HMDB0001058	Carbohydrates	0.089	0.0047291	0.00499393
Methylmalonylcarnitine C4DC	HMDB0013133	Carnitines	0.0646	0.0403612	0.0422832
Hippuric acid	HMDB0000714	Benzenoids	0.063	0.0455175	0.0473095
Nonadeca_10Z_enoic acid	HMDB0013622	Fatty acids	0.0629	0.0459589	0.0473951
Dimethylglycine	HMDB0000092	Amino acids	0.0592	0.0604602	0.0618662
Ricinoleic acid	HMDB0034297	Fatty acids	0.0546	0.0830635	0.0843414
Ornithine	HMDB0000214	Amino acids	0.0249	0.430029	0.433311
Pyruvic acid	HMDB0000243	Organic acids	0.0148	0.63937	0.63937

## Sheet:  Pathways-blood metabolite
The predictability of blood metabolites based on microbial pathways
Metabolite	HMDB ID	Class	r	p	FDR
2_Phenylpropionate	HMDB0011743	Phenylpropanoic acids	0.556	< 0.0001	< 0.0001
Hydrocinnamic acid	HMDB0000764	Phenylpropanoic acids	0.5251	< 0.0001	< 0.0001
Hippuric acid	HMDB0000714	Benzenoids	0.4332	< 0.0001	< 0.0001
Alpha_N_Phenylacetyl_L_glutamine	HMDB0006344	Amino acids	0.4066	< 0.0001	< 0.0001
Glycodeoxycholic acid	HMDB0000631	Bile acids	0.4053	< 0.0001	< 0.0001
N_Methylnicotinamide	HMDB0003152	Pyridines	0.3604	< 0.0001	< 0.0001
Phenylacetic acid	HMDB0000209	Benzenoids	0.3402	< 0.0001	< 0.0001
3_Indolepropionic acid	HMDB0002302	Indoles	0.3295	< 0.0001	< 0.0001
Glycoursodeoxycholic acid	HMDB0000708	Bile acids	0.3247	< 0.0001	< 0.0001
Indoleacetic acid	HMDB0000197	Indoles	0.2388	< 0.0001	< 0.0001
Glutaric acid	HMDB0000661	Organic acids	0.2348	< 0.0001	< 0.0001
Methylsuccinic acid	HMDB0001844	Fatty acids	0.2224	< 0.0001	< 0.0001
Cholic acid	HMDB0000619	Bile acids	0.1856	< 0.0001	< 0.0001
2_Hydroxy_3_methylbutyric acid	HMDB0000407	Fatty acids	0.1759	< 0.0001	< 0.0001
N_Acetylserine	HMDB0002931	Amino acids	0.1353	< 0.0001	0.0001486
3_Hydroxyisovaleric acid	HMDB0000754	Fatty acids	0.1347	< 0.0001	0.000151978
L_Leucine	HMDB0000687	Amino acids	0.1265	< 0.0001	0.000446676
Eicosapentaenoic acid EPA	HMDB0001999	Fatty acids	0.1218	0.000107024	0.000784845
L_Glutamic acid	HMDB0000148	Amino acids	0.1163	0.000218785	0.0015062
Phenyllactic acid	HMDB0000779	Benzenoids	0.116	0.000228212	0.0015062
L_Tyrosine	HMDB0000158	Amino acids	0.1106	0.000440003	0.00276573
3_Methyladipic acid	HMDB0000555	Fatty acids	0.1064	0.000722777	0.00433666
Pyroglutamic acid	HMDB0000267	Amino acids	0.1051	0.000843051	0.00483838
Creatine	HMDB0000064	Amino acids	0.1038	0.000973768	0.00535572
Glyceric acid	HMDB0000139	Carbohydrates	0.1034	0.00102532	0.00541369
Beta_Alanine	HMDB0000056	Amino acids	0.1023	0.00115251	0.00577049
3_Methyl_2_oxovaleric acid	HMDB0000491	Organic acids	0.1021	0.00118033	0.00577049
Docosahexaenoic acid DHA	HMDB0002183	Fatty acids	0.0995	0.00157224	0.00741197
Oxalic acid	HMDB0002329	Organic acids	0.0964	0.00219573	0.00999438
Isovaleric acid	HMDB0000718	Fatty acids	0.0937	0.00292127	0.0125906
Homovanillic acid	HMDB0000118	Benzenoids	0.0936	0.00295689	0.0125906
L_Phenylalanine	HMDB0000159	Amino acids	0.0915	0.00368262	0.0151908
Phenylpyruvic acid	HMDB0000205	Benzenoids	0.0798	0.0112668	0.0450672
L_Methionine	HMDB0000696	Amino acids	0.0792	0.0119349	0.0463356
2_Hydroxybutyric acid	HMDB0000008	Organic acids	0.0748	0.0175434	0.0652091
Oxoglutaric acid	HMDB0000208	Organic acids	0.0747	0.0177843	0.0652091
L_Valine	HMDB0000883	Amino acids	0.0729	0.0206518	0.0736768
Gamma_Aminobutyric acid	HMDB0000112	Amino acids	0.071	0.0243279	0.0845073
Glycochenodeoxycholic acid	HMDB0000637	Bile acids	0.0703	0.0257261	0.0870729
Pyruvic acid	HMDB0000243	Organic acids	0.0697	0.0269098	0.0888025
L_threonine	HMDB0000167	Amino acids	0.0681	0.0306166	0.0985705
L_Aspartic acid	HMDB0000191	Amino acids	0.0645	0.0408154	0.128277
L_Alpha_aminobutyric acid	HMDB0003911	Amino acids	0.0623	0.0480106	0.147381
3_ 3_Hydroxyphenyl _3_hydroxypropanoic acid	HMDB0002643	Phenylpropanoic acids	0.0617	0.0504364	0.150816
Docosapentaenoic acid DPA	HMDB0006528	Fatty acids	0.0612	0.0521498	0.150816
Ketoleucine	HMDB0000695	Organic acids	0.0611	0.0525572	0.150816
trans_Aconitic acid	HMDB0000958	Organic acids	-0.0593	0.0600527	0.168659
Arachidonic acid	HMDB0001043	Fatty acids	0.0582	0.0647362	0.178024
Citramalic acid	HMDB0000426	Fatty acids	0.055	0.0812015	0.218747
Isocaproic acid	HMDB0000689	Fatty acids	0.0537	0.0883382	0.233213
5_Aminolevulinic acid	HMDB0001149	Amino acids	-0.0521	0.0984666	0.254855
Methylmalonic acid	HMDB0000202	Organic acids	0.0516	0.10201	0.258948
L_Homocitrulline	HMDB0000679	Amino acids	0.049	0.119982	0.293506
L_Tryptophan	HMDB0000929	Amino acids	0.049	0.120415	0.293506
4_Hydroxyphenylpyruvic acid	HMDB0000707	Benzenoids	0.0487	0.122294	0.293506
Citrulline	HMDB0000904	Amino acids	0.0476	0.1314	0.295961
Caproic acid	HMDB0000535	Fatty acids	-0.0475	0.13159	0.295961
D_Xylose	HMDB0000098	Carbohydrates	0.0474	0.133129	0.295961
Stearylcarnitine	HMDB0000848	Carnitines	0.0474	0.132472	0.295961
Citric acid	HMDB0000094	Organic acids	-0.0472	0.134528	0.295961
L_Histidine	HMDB0000177	Amino acids	0.0466	0.13985	0.302627
Sarcosine	HMDB0000271	Amino acids	-0.0448	0.155297	0.330632
D_Xylulose	HMDB0001644	Carbohydrates	-0.0434	0.168518	0.347569
Ricinoleic acid	HMDB0034297	Fatty acids	-0.0434	0.168471	0.347569
Isocitric acid	HMDB0000193	Organic acids	0.0424	0.178932	0.36337
Oleic acid	HMDB0000207	Fatty acids	0.0415	0.187838	0.375676
L_Asparagine	HMDB0000168	Amino acids	0.04	0.20483	0.398883
Taurocholic acid	HMDB0000036	Bile acids	0.0399	0.205485	0.398883
Acetic acid	HMDB0000042	Fatty acids	0.0391	0.214563	0.40472
Alpha_ketoisovaleric acid	HMDB0000019	Organic acids	0.0386	0.220786	0.40472
alpha_Hydroxyisobutyric acid	HMDB0000729	Organic acids	0.0385	0.222715	0.40472
Glycylproline	HMDB0000721	Amino acids	-0.0384	0.223823	0.40472
Tauroursodeoxycholic acid	HMDB0000874	Bile acids	0.0384	0.223217	0.40472
Linoleylcarnitine	HMDB0006469	Carnitines	-0.0378	0.23125	0.412499
L_Alanine	HMDB0000161	Amino acids	0.0373	0.236581	0.416382
Succinic acid	HMDB0000254	Organic acids	0.0355	0.260417	0.452092
Methylcysteine	HMDB0002108	Amino acids	0.0351	0.266061	0.452092
Picolinic acid	HMDB0002243	Pyridines	-0.035	0.267145	0.452092
Dimethylglycine	HMDB0000092	Amino acids	0.0345	0.273398	0.456818
N_Acetyl_L_aspartic acid	HMDB0000812	Amino acids	0.0337	0.285088	0.470395
Adenosine monophosphate	HMDB0000045	Nucleosides	-0.0329	0.29761	0.478826
3_Hydroxybutyric acid	HMDB0000357	Organic acids	0.0326	0.30067	0.478826
Ortho_Hydroxyphenylacetic acid	HMDB0000669	Benzenoids	0.0326	0.30108	0.478826
D_Gluconolactone	HMDB0000150	Carbohydrates	0.0321	0.308856	0.485345
L_Glutamine	HMDB0000641	Amino acids	0.0317	0.315442	0.489863
Hydroxypropionic acid	HMDB0000700	Organic acids	0.0314	0.319954	0.491091
D_Glucose	HMDB0000122	Carbohydrates	0.0308	0.328796	0.498863
Adrenic acid	HMDB0002226	Fatty acids	0.03	0.342068	0.513102
Acetylglycine	HMDB0000532	Amino acids	0.0295	0.349616	0.515019
Fructose 1,6_bisphosphate	HMDB0001058	Carbohydrates	-0.0294	0.351149	0.515019
L_Malic acid	HMDB0000156	Organic acids	0.0288	0.360474	0.522885
L_Lactic acid	HMDB0000190	Organic acids	-0.0277	0.379995	0.545211
L_Serine	HMDB0000187	Amino acids	0.0246	0.434523	0.613258
Guanidoacetic acid	HMDB0000128	Amino acids	0.0245	0.437123	0.613258
Methylmalonylcarnitine C4DC	HMDB0013133	Carnitines	-0.0243	0.44136	0.613258
N_Acetylglutamine	HMDB0006029	Amino acids	0.0232	0.462861	0.636433
Phthalic acid	HMDB0002107	Benzenoids	-0.0221	0.483463	0.657909
Carnitine	HMDB0000062	Carnitines	0.021	0.50489	0.680056
Threonic acid	HMDB0000943	Organic acids	0.0195	0.537469	0.716626
Decanoic acid	HMDB0000511	Fatty acids	0.0185	0.556758	0.73492
Docosapentaenoic acid 22n_6	HMDB0001976	Fatty acids	-0.0146	0.644347	0.842117
cis_Aconitic acid	HMDB0000072	Organic acids	-0.0138	0.66072	0.85505
L_Arginine	HMDB0000517	Amino acids	-0.0133	0.673618	0.863277
Palmitic acid	HMDB0000220	Fatty acids	-0.0125	0.692966	0.868622
D_Fructose	HMDB0000660	Carbohydrates	-0.0124	0.693259	0.868622
Stearic acid	HMDB0000827	Fatty acids	0.012	0.703713	0.868622
Trehalose	HMDB0000975	Carbohydrates	0.0117	0.711729	0.868622
Benzamide	HMDB0004461	Benzenoids	0.0115	0.71542	0.868622
Hydroxyphenyllactic acid	HMDB0000755	Phenylpropanoic acids	0.0114	0.718354	0.868622
Glycocholic acid	HMDB0000138	Bile acids	0.0111	0.725184	0.868622
Tartaric acid	HMDB0000956	Carbohydrates	0.0109	0.730432	0.868622
Taurochenodeoxycholic acid	HMDB0000951	Bile acids	0.0081	0.796472	0.938699
8,11,14_Eicosatrienoic acid	HMDB0002925	Fatty acids	-0.0076	0.809422	0.944815
Erythronic acid	HMDB0000613	Carbohydrates	-0.007	0.823769	0.944815
N_Acetylneuraminic acid	HMDB0000230	Carbohydrates	-0.0068	0.829016	0.944815
Tridecanoic acid	HMDB0000910	Fatty acids	0.0068	0.830292	0.944815
Oleylcarnitine C18 1	HMDB0005065	Carnitines	-0.0059	0.852731	0.962056
Octanoic acid	HMDB0000482	Fatty acids	-0.0054	0.86522	0.967873
L_Lysine	HMDB0000182	Amino acids	0.005	0.874768	0.970331
Myristic acid	HMDB0000806	Fatty acids	0.0045	0.886249	0.973178
Ornithine	HMDB0000214	Amino acids	0.0039	0.901795	0.973178
L_Pipecolic acid	HMDB0000716	Amino acids	0.0037	0.90612	0.973178
Palmitoleic acid	HMDB0003229	Fatty acids	0.0037	0.906834	0.973178
L_Proline	HMDB0000162	Amino acids	-0.0034	0.914197	0.973178
Nonanoic acid	HMDB0000847	Fatty acids	0.0028	0.928523	0.980521
Butyric acid	HMDB0000039	Fatty acids	0.0023	0.942016	0.980647
Nonadeca_10Z_enoic acid	HMDB0013622	Fatty acids	-0.0022	0.943501	0.980647
Shikimic acid	HMDB0003070	Organooxygen compounds	0.0009	0.97647	0.988818
Alpha_Linolenic acid	HMDB0001388	Fatty acids	-0.0006	0.98537	0.988818
Linoleic acid	HMDB0000673	Fatty acids	-0.0006	0.985936	0.988818
Palmitoylcarnitine	HMDB0000222	Carnitines	0.0005	0.988377	0.988818
Glycine	HMDB0000123	Amino acids	0.0004	0.988818	0.988818
