# Supplementary material for: Comparison of fecal and blood metabolome reveals inconsistent associations of the gut microbiota with cardiometabolic diseases
Source: Nat Commun. 2023 Feb 2;14:571. doi: 10.1038/s41467-023-36256-y (PMC9894915; doi:10.1038/s41467-023-36256-y)
Supplement: Supplementary file 6 — Supplementary Data 3 [file 41467_2023_36256_MOESM6_ESM.xlsx]

## Sheet: Based on taxonomic composition
Based on taxonomic composition
Metabolite	Well predictd at fecal or blood level	r_fecal metabolite	r_blood metabolite	P_difference	FDR_difference
2_Phenylpropionate	Both fecal and blood levels	0.6541	0.5919	0.0024	0.0025
Hydrocinnamic acid	Both fecal and blood levels	0.6538	0.5667	< 0.0001	< 0.0001
Glycoursodeoxycholic acid	Both fecal and blood levels	0.5265	0.3856	< 0.0001	< 0.0001
Phenylacetic acid	Both fecal and blood levels	0.4763	0.3428	< 0.0001	< 0.0001
3_Indolepropionic acid	Both fecal and blood levels	0.46	0.3782	0.0064	0.0065
Glutaric acid	Both fecal and blood levels	0.4562	0.3046	0.0003	0.0003
N_Methylnicotinamide	Both fecal and blood levels	0.4559	0.3749	0.0091	0.0092
Glycodeoxycholic acid	Both fecal and blood levels	0.4271	0.4325	0.8556	0.8556
Alpha_N_Phenylacetyl_L_glutamine	Only blood level	0.2742	0.4185	0.0002	0.0002
Hippuric acid	Only blood level	0.1029	0.486	< 0.0001	< 0.0001
Docosapentaenoic acid DPA	Only fecal level	0.7332	0.0686	< 0.0001	< 0.0001
8,11,14_Eicosatrienoic acid	Only fecal level	0.7157	0.0854	< 0.0001	< 0.0001
Caproic acid	Only fecal level	0.7147	0.0597	< 0.0001	< 0.0001
Cholic acid	Only fecal level	0.6878	0.2485	< 0.0001	< 0.0001
Tridecanoic acid	Only fecal level	0.642	-0.0015	< 0.0001	< 0.0001
Palmitoylcarnitine	Only fecal level	0.6412	0.0019	< 0.0001	< 0.0001
3_ 3_Hydroxyphenyl _3_hydroxypropanoic acid	Only fecal level	0.6195	0.1371	< 0.0001	< 0.0001
L_Asparagine	Only fecal level	0.6166	0.0528	< 0.0001	< 0.0001
Erythronic acid	Only fecal level	0.6055	-0.0099	< 0.0001	< 0.0001
Gamma_Aminobutyric acid	Only fecal level	0.5976	0.0161	< 0.0001	< 0.0001
Adrenic acid	Only fecal level	0.5932	0.1008	< 0.0001	< 0.0001
Oleylcarnitine C18 1	Only fecal level	0.5877	-0.0218	< 0.0001	< 0.0001
Butyric acid	Only fecal level	0.585	0.0348	< 0.0001	< 0.0001
Linoleylcarnitine	Only fecal level	0.5695	0.0293	< 0.0001	< 0.0001
Homovanillic acid	Only fecal level	0.5683	0.138	< 0.0001	< 0.0001
Beta_Alanine	Only fecal level	0.5489	0.0832	< 0.0001	< 0.0001
3_Methyladipic acid	Only fecal level	0.5408	0.1112	< 0.0001	< 0.0001
2_Hydroxy_3_methylbutyric acid	Only fecal level	0.5343	0.1676	< 0.0001	< 0.0001
Acetic acid	Only fecal level	0.5303	0.0162	< 0.0001	< 0.0001
L_Arginine	Only fecal level	0.53	0.0246	< 0.0001	< 0.0001
D_Gluconolactone	Only fecal level	0.5297	-0.0632	< 0.0001	< 0.0001
L_Glutamine	Only fecal level	0.5284	0.0506	< 0.0001	< 0.0001
Citramalic acid	Only fecal level	0.5281	0.1155	< 0.0001	< 0.0001
D_Glucose	Only fecal level	0.5239	0.0581	< 0.0001	< 0.0001
Glyceric acid	Only fecal level	0.5193	0.1219	< 0.0001	< 0.0001
Stearylcarnitine	Only fecal level	0.5083	-0.0077	< 0.0001	< 0.0001
L_Tryptophan	Only fecal level	0.5047	0.1217	< 0.0001	< 0.0001
L_Histidine	Only fecal level	0.4987	0.0546	< 0.0001	< 0.0001
Carnitine	Only fecal level	0.4937	0.0643	< 0.0001	< 0.0001
Taurocholic acid	Only fecal level	0.4902	0.0402	< 0.0001	< 0.0001
Acetylglycine	Only fecal level	0.4869	0.0349	< 0.0001	< 0.0001
Tauroursodeoxycholic acid	Only fecal level	0.4777	0.0917	< 0.0001	< 0.0001
Glycocholic acid	Only fecal level	0.4754	0.0188	< 0.0001	< 0.0001
Creatine	Only fecal level	0.4661	0.1944	< 0.0001	< 0.0001
Shikimic acid	Only fecal level	0.4644	0.0442	< 0.0001	< 0.0001
Threonic acid	Only fecal level	0.462	0.0217	< 0.0001	< 0.0001
D_Xylulose	Only fecal level	0.4572	0.0051	< 0.0001	< 0.0001
Docosahexaenoic acid DHA	Only fecal level	0.4571	0.104	< 0.0001	< 0.0001
Guanidoacetic acid	Only fecal level	0.4561	0.0303	< 0.0001	< 0.0001
Isocitric acid	Only fecal level	0.4518	0.1284	< 0.0001	< 0.0001
N_Acetylglutamine	Only fecal level	0.4503	0.068	< 0.0001	< 0.0001
L_Lysine	Only fecal level	0.4495	0.0425	< 0.0001	< 0.0001
D_Xylose	Only fecal level	0.4394	0.0896	< 0.0001	< 0.0001
Taurochenodeoxycholic acid	Only fecal level	0.4371	0.0068	< 0.0001	< 0.0001
Arachidonic acid	Only fecal level	0.4349	0.0471	< 0.0001	< 0.0001
L_Serine	Only fecal level	0.4316	0.0393	< 0.0001	< 0.0001
Isocaproic acid	Only fecal level	0.43	0.0599	< 0.0001	< 0.0001
L_Methionine	Only fecal level	0.4297	0.0813	< 0.0001	< 0.0001
Docosapentaenoic acid 22n_6	Only fecal level	0.4291	0.0631	< 0.0001	< 0.0001
3_Hydroxybutyric acid	Only fecal level	0.4288	0.0976	< 0.0001	< 0.0001
Palmitoleic acid	Only fecal level	0.4276	0.0487	< 0.0001	< 0.0001
N_Acetylneuraminic acid	Only fecal level	0.4241	0.0669	< 0.0001	< 0.0001
D_Fructose	Only fecal level	0.4214	0.0159	< 0.0001	< 0.0001
2_Hydroxybutyric acid	Only fecal level	0.42	0.0612	< 0.0001	< 0.0001
Methylsuccinic acid	Only fecal level	0.4181	0.2684	0.0004	0.0004
L_Phenylalanine	Only fecal level	0.4142	0.1383	< 0.0001	< 0.0001
N_Acetylserine	Only fecal level	0.4133	0.1193	< 0.0001	< 0.0001
Isovaleric acid	Only fecal level	0.4128	0.0676	< 0.0001	< 0.0001
L_Leucine	Only fecal level	0.41	0.1637	< 0.0001	< 0.0001
L_Tyrosine	Only fecal level	0.4082	0.0859	< 0.0001	< 0.0001
N_Acetyl_L_aspartic acid	Only fecal level	0.4051	-0.0572	< 0.0001	< 0.0001
Ortho_Hydroxyphenylacetic acid	Only fecal level	0.3991	0.0184	< 0.0001	< 0.0001
Glycylproline	Only fecal level	0.3959	0.0181	< 0.0001	< 0.0001
3_Methyl_2_oxovaleric acid	Only fecal level	0.3897	0.1372	< 0.0001	< 0.0001
L_Proline	Only fecal level	0.3845	0.0514	< 0.0001	< 0.0001
trans_Aconitic acid	Only fecal level	0.383	0.0254	< 0.0001	< 0.0001
Succinic acid	Only fecal level	0.3822	0.0317	< 0.0001	< 0.0001
Glycochenodeoxycholic acid	Only fecal level	0.3812	0.1626	< 0.0001	< 0.0001
cis_Aconitic acid	Only fecal level	0.3723	0.0364	< 0.0001	< 0.0001
Octanoic acid	Only fecal level	0.3672	0.0356	< 0.0001	< 0.0001
Adenosine monophosphate	Only fecal level	0.3661	-0.0283	< 0.0001	< 0.0001
Ketoleucine	Only fecal level	0.3649	0.1146	< 0.0001	< 0.0001
Alpha_ketoisovaleric acid	Only fecal level	0.3629	0.1257	< 0.0001	< 0.0001
Oxoglutaric acid	Only fecal level	0.3615	0.0877	< 0.0001	< 0.0001
Decanoic acid	Only fecal level	0.3614	0.0635	< 0.0001	< 0.0001
L_Lactic acid	Only fecal level	0.3596	0.002	< 0.0001	< 0.0001
Glycine	Only fecal level	0.3562	-0.0225	< 0.0001	< 0.0001
L_Malic acid	Only fecal level	0.3516	0.085	< 0.0001	< 0.0001
Citrulline	Only fecal level	0.3515	0.0246	< 0.0001	< 0.0001
L_Aspartic acid	Only fecal level	0.351	0.1162	< 0.0001	< 0.0001
Citric acid	Only fecal level	0.3508	-0.0084	< 0.0001	< 0.0001
L_Homocitrulline	Only fecal level	0.3455	0.0766	< 0.0001	< 0.0001
L_Valine	Only fecal level	0.3451	0.1306	< 0.0001	< 0.0001
Methylmalonic acid	Only fecal level	0.3388	0.0198	< 0.0001	< 0.0001
4_Hydroxyphenylpyruvic acid	Only fecal level	0.3385	0.0884	< 0.0001	< 0.0001
Phenylpyruvic acid	Only fecal level	0.3318	0.1077	< 0.0001	< 0.0001
Eicosapentaenoic acid EPA	Only fecal level	0.3292	0.1242	< 0.0001	< 0.0001
Hydroxyphenyllactic acid	Only fecal level	0.3275	0.0041	< 0.0001	< 0.0001
L_threonine	Only fecal level	0.3213	0.0887	< 0.0001	< 0.0001
5_Aminolevulinic acid	Only fecal level	0.3001	0.0436	< 0.0001	< 0.0001

## Sheet: Based on microbial pathways
Based on microbial pathways
Metabolite	Well predictd at fecal or blood level	r_fecal metabolite	r_blood metabolite	P_difference	FDR_difference
Hydrocinnamic acid	Both fecal and blood levels	0.5779	0.5251	0.0201	0.0209
2_Phenylpropionate	Both fecal and blood levels	0.574	0.556	0.4129	0.4129
Glycoursodeoxycholic acid	Both fecal and blood levels	0.508	0.3247	< 0.0001	< 0.0001
Phenylacetic acid	Both fecal and blood levels	0.4539	0.3402	0.0002	0.0003
N_Methylnicotinamide	Both fecal and blood levels	0.4301	0.3604	0.027	0.0277
3_Indolepropionic acid	Both fecal and blood levels	0.4039	0.3295	0.0165	0.0174
Glycodeoxycholic acid	Both fecal and blood levels	0.3571	0.4053	0.1142	0.1156
Alpha_N_Phenylacetyl_L_glutamine	Only blood level	0.1883	0.4066	< 0.0001	< 0.0001
Hippuric acid	Only blood level	0.063	0.4332	< 0.0001	< 0.0001
Docosapentaenoic acid DPA	Only fecal level	0.6807	0.0612	< 0.0001	< 0.0001
8,11,14_Eicosatrienoic acid	Only fecal level	0.6375	-0.0076	< 0.0001	< 0.0001
Cholic acid	Only fecal level	0.6147	0.1856	< 0.0001	< 0.0001
Palmitoylcarnitine	Only fecal level	0.5838	0.0005	< 0.0001	< 0.0001
3_ 3_Hydroxyphenyl _3_hydroxypropanoic acid	Only fecal level	0.5624	0.0617	< 0.0001	< 0.0001
L_Asparagine	Only fecal level	0.5588	0.04	< 0.0001	< 0.0001
Tridecanoic acid	Only fecal level	0.5529	0.0068	< 0.0001	< 0.0001
Butyric acid	Only fecal level	0.5486	0.0023	< 0.0001	< 0.0001
Adrenic acid	Only fecal level	0.5257	0.03	< 0.0001	< 0.0001
Homovanillic acid	Only fecal level	0.5158	0.0936	< 0.0001	< 0.0001
Erythronic acid	Only fecal level	0.5155	-0.007	< 0.0001	< 0.0001
Gamma_Aminobutyric acid	Only fecal level	0.5072	0.071	< 0.0001	< 0.0001
3_Methyladipic acid	Only fecal level	0.4983	0.1064	< 0.0001	< 0.0001
Oleylcarnitine C18 1	Only fecal level	0.4934	-0.0059	< 0.0001	< 0.0001
D_Gluconolactone	Only fecal level	0.4872	0.0321	< 0.0001	< 0.0001
Citramalic acid	Only fecal level	0.4718	0.055	< 0.0001	< 0.0001
Beta_Alanine	Only fecal level	0.4716	0.1023	< 0.0001	< 0.0001
2_Hydroxy_3_methylbutyric acid	Only fecal level	0.4657	0.1759	< 0.0001	< 0.0001
Acetic acid	Only fecal level	0.4601	0.0391	< 0.0001	< 0.0001
D_Glucose	Only fecal level	0.4598	0.0308	< 0.0001	< 0.0001
Glyceric acid	Only fecal level	0.4518	0.1034	< 0.0001	< 0.0001
Caproic acid	Only fecal level	0.4365	-0.0475	< 0.0001	< 0.0001
Isocitric acid	Only fecal level	0.4308	0.0424	< 0.0001	< 0.0001
Tauroursodeoxycholic acid	Only fecal level	0.4285	0.0384	< 0.0001	< 0.0001
Stearylcarnitine	Only fecal level	0.4236	0.0474	< 0.0001	< 0.0001
Glycocholic acid	Only fecal level	0.4226	0.0111	< 0.0001	< 0.0001
Taurocholic acid	Only fecal level	0.4216	0.0399	< 0.0001	< 0.0001
L_Tryptophan	Only fecal level	0.419	0.049	< 0.0001	< 0.0001
L_Arginine	Only fecal level	0.4187	-0.0133	< 0.0001	< 0.0001
L_Glutamine	Only fecal level	0.4169	0.0317	< 0.0001	< 0.0001
Creatine	Only fecal level	0.4162	0.1038	< 0.0001	< 0.0001
Arachidonic acid	Only fecal level	0.4142	0.0582	< 0.0001	< 0.0001
Glutaric acid	Only fecal level	0.4142	0.2348	< 0.0001	< 0.0001
Linoleylcarnitine	Only fecal level	0.4127	-0.0378	< 0.0001	< 0.0001
Palmitoleic acid	Only fecal level	0.4074	0.0037	< 0.0001	< 0.0001
Docosahexaenoic acid DHA	Only fecal level	0.4069	0.0995	< 0.0001	< 0.0001
3_Hydroxybutyric acid	Only fecal level	0.3993	0.0326	< 0.0001	< 0.0001
Carnitine	Only fecal level	0.3984	0.021	< 0.0001	< 0.0001
L_Histidine	Only fecal level	0.3976	0.0466	< 0.0001	< 0.0001
Acetylglycine	Only fecal level	0.3871	0.0295	< 0.0001	< 0.0001
Guanidoacetic acid	Only fecal level	0.385	0.0245	< 0.0001	< 0.0001
Isovaleric acid	Only fecal level	0.3796	0.0937	< 0.0001	< 0.0001
Isocaproic acid	Only fecal level	0.3754	0.0537	< 0.0001	< 0.0001
Methylsuccinic acid	Only fecal level	0.3708	0.2224	0.0006	0.0007
Succinic acid	Only fecal level	0.3707	0.0355	< 0.0001	< 0.0001
Taurochenodeoxycholic acid	Only fecal level	0.3681	0.0081	< 0.0001	< 0.0001
cis_Aconitic acid	Only fecal level	0.3579	-0.0138	< 0.0001	< 0.0001
D_Xylulose	Only fecal level	0.3578	-0.0434	< 0.0001	< 0.0001
Docosapentaenoic acid 22n_6	Only fecal level	0.3569	-0.0146	< 0.0001	< 0.0001
Shikimic acid	Only fecal level	0.3549	0.0009	< 0.0001	< 0.0001
L_Phenylalanine	Only fecal level	0.3534	0.0915	< 0.0001	< 0.0001
trans_Aconitic acid	Only fecal level	0.3478	-0.0593	< 0.0001	< 0.0001
Glycochenodeoxycholic acid	Only fecal level	0.3391	0.0703	< 0.0001	< 0.0001
L_Lysine	Only fecal level	0.3328	0.005	< 0.0001	< 0.0001
D_Xylose	Only fecal level	0.3288	0.0474	< 0.0001	< 0.0001
L_Leucine	Only fecal level	0.3246	0.1265	< 0.0001	< 0.0001
Threonic acid	Only fecal level	0.3233	0.0195	< 0.0001	< 0.0001
N_Acetylneuraminic acid	Only fecal level	0.3229	-0.0068	< 0.0001	< 0.0001
L_Serine	Only fecal level	0.3227	0.0246	< 0.0001	< 0.0001
L_Homocitrulline	Only fecal level	0.3217	0.049	< 0.0001	< 0.0001
D_Fructose	Only fecal level	0.3199	-0.0124	< 0.0001	< 0.0001
Decanoic acid	Only fecal level	0.3191	0.0185	< 0.0001	< 0.0001
N_Acetylglutamine	Only fecal level	0.3139	0.0232	< 0.0001	< 0.0001
Methylmalonic acid	Only fecal level	0.3114	0.0516	< 0.0001	< 0.0001
L_Methionine	Only fecal level	0.3051	0.0792	< 0.0001	< 0.0001
2_Hydroxybutyric acid	Only fecal level	0.3043	0.0748	< 0.0001	< 0.0001
L_Proline	Only fecal level	0.3038	-0.0034	< 0.0001	< 0.0001
Octanoic acid	Only fecal level	0.3036	-0.0054	< 0.0001	< 0.0001
Citric acid	Only fecal level	0.3025	-0.0472	< 0.0001	< 0.0001
N_Acetyl_L_aspartic acid	Only fecal level	0.3015	0.0337	< 0.0001	< 0.0001
