# Supplementary material for: Comparison of fecal and blood metabolome reveals inconsistent associations of the gut microbiota with cardiometabolic diseases
Source: Nat Commun. 2023 Feb 2;14:571. doi: 10.1038/s41467-023-36256-y (PMC9894915; doi:10.1038/s41467-023-36256-y)
Supplement: Supplementary file 7 — Supplementary Data 4 [file 41467_2023_36256_MOESM7_ESM.xlsx]

## Sheet: Taxonomy-fecal metabolite
Taxonomic composition-fecal metabolite association
Metabolite	r_GNHS	r_Validation	FDR_validation
Docosapentaenoic acid DPA	0.7332	0.7625	< 0.0001
8,11,14_Eicosatrienoic acid	0.7157	0.7538	< 0.0001
Caproic acid	0.7147	0.7269	< 0.0001
Cholic acid	0.6878	0.6683	< 0.0001
2_Phenylpropionate	0.6541	0.4543	< 0.0001
Hydrocinnamic acid	0.6538	0.4909	< 0.0001
Tridecanoic acid	0.642	0.7109	< 0.0001
Palmitoylcarnitine	0.6412	0.815	< 0.0001
3_ 3_Hydroxyphenyl _3_hydroxypropanoic acid	0.6195	0.6208	< 0.0001
L_Asparagine	0.6166	0.5193	< 0.0001
Erythronic acid	0.6055	0.5728	< 0.0001
Gamma_Aminobutyric acid	0.5976	0.4355	< 0.0001
Adrenic acid	0.5932	0.6043	< 0.0001
Oleylcarnitine C18 1	0.5877	0.7636	< 0.0001
Butyric acid	0.585	0.5585	< 0.0001
Linoleylcarnitine	0.5695	0.547	< 0.0001
Homovanillic acid	0.5683	0.3267	0.0013
Beta_Alanine	0.5489	0.5158	< 0.0001
3_Methyladipic acid	0.5408	0.6196	< 0.0001
Acetic acid	0.5303	0.4769	< 0.0001
L_Arginine	0.53	0.4863	< 0.0001
D_Gluconolactone	0.5297	0.6641	< 0.0001
L_Glutamine	0.5284	0.4175	< 0.0001
Citramalic acid	0.5281	0.4981	< 0.0001
Glycoursodeoxycholic acid	0.5265	0.6804	< 0.0001
D_Glucose	0.5239	0.5014	< 0.0001
Glyceric acid	0.5193	0.4034	0.0001
Stearylcarnitine	0.5083	0.5859	< 0.0001
L_Histidine	0.4987	0.366	0.0003
Carnitine	0.4937	0.4814	< 0.0001
Taurocholic acid	0.4902	0.4549	< 0.0001
Acetylglycine	0.4869	0.342	0.0008
Tauroursodeoxycholic acid	0.4777	0.3577	0.0004
Phenylacetic acid	0.4763	0.4491	< 0.0001
Glycocholic acid	0.4754	0.4786	< 0.0001
Shikimic acid	0.4644	0.315	0.002
Threonic acid	0.462	0.429	< 0.0001
3_Indolepropionic acid	0.46	0.3212	0.0015
D_Xylulose	0.4572	0.3415	0.0008
Docosahexaenoic acid DHA	0.4571	0.5556	< 0.0001
Glutaric acid	0.4562	0.3722	0.0002
Guanidoacetic acid	0.4561	0.4632	< 0.0001
N_Methylnicotinamide	0.4559	0.4479	< 0.0001
Isocitric acid	0.4518	0.3379	0.0009
N_Acetylglutamine	0.4503	0.454	< 0.0001
Taurochenodeoxycholic acid	0.4371	0.4311	< 0.0001
Arachidonic acid	0.4349	0.3597	0.0004
Docosapentaenoic acid 22n_6	0.4291	0.3866	0.0001
3_Hydroxybutyric acid	0.4288	0.5601	< 0.0001
Palmitoleic acid	0.4276	0.631	< 0.0001
Glycodeoxycholic acid	0.4271	0.3372	0.0009
D_Fructose	0.4214	0.3186	0.0018
Methylsuccinic acid	0.4181	0.3596	0.0004
N_Acetylserine	0.4133	0.3863	0.0001
Isovaleric acid	0.4128	0.4858	< 0.0001
N_Acetyl_L_aspartic acid	0.4051	0.3936	0.0001
trans_Aconitic acid	0.383	0.4095	< 0.0001
Succinic acid	0.3822	0.3868	0.0001
Glycochenodeoxycholic acid	0.3812	0.4807	< 0.0001
cis_Aconitic acid	0.3723	0.4308	< 0.0001
L_Lactic acid	0.3596	0.3285	0.0012
Eicosapentaenoic acid EPA	0.3292	0.414	< 0.0001

## Sheet: Taxonomy-blood metabolite
Taxonomic composition-blood metabolite association
Metabolite	r_GNHS	r_Validation	FDR_validation
2_Phenylpropionate	0.5919	0.6437	< 0.0001
Hydrocinnamic acid	0.5667	0.6661	< 0.0001
Hippuric acid	0.486	0.4414	< 0.0001
Glycodeoxycholic acid	0.4325	0.3805	0.0001
Alpha_N_Phenylacetyl_L_glutamine	0.4185	0.5621	< 0.0001
Glycoursodeoxycholic acid	0.3856	0.3223	0.0012
N_Methylnicotinamide	0.3749	0.4268	< 0.0001
Phenylacetic acid	0.3428	0.3877	0.0001

## Sheet: Pathways-fecal metabolite
Microbial pathways-fecal metabolite association
Metabolite	r_GNHS	r_Validation	FDR_validation
Docosapentaenoic acid DPA	0.6807	0.5678	< 0.0001
8,11,14_Eicosatrienoic acid	0.6375	0.5671	< 0.0001
Cholic acid	0.6147	0.5571	< 0.0001
Palmitoylcarnitine	0.5838	0.706	< 0.0001
Hydrocinnamic acid	0.5779	0.4397	< 0.0001
2_Phenylpropionate	0.574	0.4029	0.0001
3_ 3_Hydroxyphenyl _3_hydroxypropanoic acid	0.5624	0.5768	< 0.0001
L_Asparagine	0.5588	0.4933	< 0.0001
Tridecanoic acid	0.5529	0.5496	< 0.0001
Butyric acid	0.5486	0.5944	< 0.0001
Adrenic acid	0.5257	0.5056	< 0.0001
Homovanillic acid	0.5158	0.4013	0.0001
Erythronic acid	0.5155	0.5468	< 0.0001
Glycoursodeoxycholic acid	0.508	0.4492	< 0.0001
Gamma_Aminobutyric acid	0.5072	0.4485	< 0.0001
3_Methyladipic acid	0.4983	0.5623	< 0.0001
Oleylcarnitine C18 1	0.4934	0.6291	< 0.0001
D_Gluconolactone	0.4872	0.691	< 0.0001
Citramalic acid	0.4718	0.3924	0.0001
Beta_Alanine	0.4716	0.3929	0.0001
Acetic acid	0.4601	0.6035	< 0.0001
D_Glucose	0.4598	0.56	< 0.0001
Phenylacetic acid	0.4539	0.4346	< 0.0001
Glyceric acid	0.4518	0.4545	< 0.0001
Caproic acid	0.4365	0.3522	0.0005
Isocitric acid	0.4308	0.3476	0.0006
N_Methylnicotinamide	0.4301	0.4614	< 0.0001
Tauroursodeoxycholic acid	0.4285	0.3866	0.0001
Stearylcarnitine	0.4236	0.4107	< 0.0001
Glycocholic acid	0.4226	0.3774	0.0002
Taurocholic acid	0.4216	0.4172	< 0.0001
L_Tryptophan	0.419	0.3145	0.0019
L_Glutamine	0.4169	0.3762	0.0002
Creatine	0.4162	0.3267	0.0012
Arachidonic acid	0.4142	0.4855	< 0.0001
Linoleylcarnitine	0.4127	0.5078	< 0.0001
Palmitoleic acid	0.4074	0.3679	0.0003
Docosahexaenoic acid DHA	0.4069	0.5319	< 0.0001
3_Hydroxybutyric acid	0.3993	0.5726	< 0.0001
Carnitine	0.3984	0.44	< 0.0001
L_Histidine	0.3976	0.4452	< 0.0001
Acetylglycine	0.3871	0.4226	< 0.0001
Guanidoacetic acid	0.385	0.4275	< 0.0001
Isovaleric acid	0.3796	0.4738	< 0.0001
Succinic acid	0.3707	0.4073	0.0001
Taurochenodeoxycholic acid	0.3681	0.4022	0.0001
cis_Aconitic acid	0.3579	0.3122	0.002
Glycodeoxycholic acid	0.3571	0.3075	0.0023
Docosapentaenoic acid 22n_6	0.3569	0.4416	< 0.0001
Shikimic acid	0.3549	0.334	0.001
trans_Aconitic acid	0.3478	0.3078	0.0022
Glycochenodeoxycholic acid	0.3391	0.3229	0.0014
D_Fructose	0.3199	0.3668	0.0003
N_Acetylglutamine	0.3139	0.3962	0.0001
N_Acetyl_L_aspartic acid	0.3015	0.44	< 0.0001

## Sheet: Pathways-blood metabolite
Microbial pathways-blood metabolite association
Metabolite	r_discovery	r_validation	FDR_validation
2_Phenylpropionate	0.556	0.4715	< 0.0001
Hydrocinnamic acid	0.5251	0.4596	< 0.0001
Hippuric acid	0.4332	0.3365	0.0007
Alpha_N_Phenylacetyl_L_glutamine	0.4066	0.5016	< 0.0001
Glycodeoxycholic acid	0.4053	0.3402	0.0007
N_Methylnicotinamide	0.3604	0.4699	< 0.0001
Phenylacetic acid	0.3402	0.4357	< 0.0001
