# Supplementary material for: Comparison of fecal and blood metabolome reveals inconsistent associations of the gut microbiota with cardiometabolic diseases
Source: Nat Commun. 2023 Feb 2;14:571. doi: 10.1038/s41467-023-36256-y (PMC9894915; doi:10.1038/s41467-023-36256-y)
Supplement: Supplementary file 8 — Supplementary Data 5 [file 41467_2023_36256_MOESM8_ESM.xlsx]

## Sheet: Well-predicted fecal metabolite
For well-predicted fecal metabolites
Metabolite	Cardiometabolic disease	Beta	95% Beta_CI_Lower	95% Beta_CI_Upper	OR	95% OR_CI_Lower	95% OR_CI_Upper	P	FDR
Oleylcarnitine C18 1	Type 2 diabetes	0.5231	0.3179	0.7383	1.68725	1.37424	2.09238	< 0.0001	0.000104786
2_Phenylpropionate	Type 2 diabetes	-0.2894	-0.4466	-0.1299	0.748713	0.6398	0.878183	0.000329467	0.0138763
D_Glucose	Type 2 diabetes	-0.3033	-0.4757	-0.1303	0.738378	0.62145	0.877832	0.000566381	0.0138763
Hydrocinnamic acid	Type 2 diabetes	-0.2837	-0.4427	-0.123	0.752993	0.6423	0.884264	0.000486573	0.0138763
3_Indolepropionic acid	Type 2 diabetes	-0.258	-0.4084	-0.1038	0.772595	0.664713	0.901406	0.000862282	0.0169007
Creatine	Nonalcoholic fatty liver disease	0.3166	0.1525	0.4842	1.37245	1.16474	1.62288	0.000179146	0.0175564
Oleylcarnitine C18 1	Obesity	0.5253	0.2582	0.8086	1.69097	1.2946	2.24476	0.000182732	0.0179077
Palmitoylcarnitine	Type 2 diabetes	0.294	0.109	0.4845	1.34178	1.11516	1.62336	0.00213048	0.0347978
Palmitoylcarnitine	Obesity	0.4381	0.1865	0.7003	1.54976	1.20502	2.01436	0.00081838	0.0364079
Stearylcarnitine	Obesity	0.5028	0.2143	0.8171	1.65334	1.23899	2.26392	0.00111453	0.0364079
Butyric acid	Type 2 diabetes	-0.255	-0.4213	-0.0871	0.774916	0.656193	0.916585	0.00267828	0.0374959
Alpha_ketoisovaleric acid	Obesity	-0.3169	-0.5169	-0.1151	0.728404	0.596366	0.891277	0.00187298	0.045888
Isocaproic acid	Type 2 diabetes	-0.2526	-0.4271	-0.0798	0.776779	0.652398	0.923301	0.00431858	0.0529026
Butyric acid	Obesity	0.4161	0.153	0.7001	1.51604	1.16532	2.01395	0.00285664	0.0533297
L_Lysine	Obesity	-0.345	-0.5766	-0.1156	0.70822	0.561805	0.890831	0.00326508	0.0533297
Adenosine monophosphate	Type 2 diabetes	0.2456	0.0719	0.4215	1.27839	1.07455	1.52425	0.00585638	0.0637695
3_Methyl_2_oxovaleric acid	Obesity	-0.3055	-0.53	-0.0811	0.736755	0.588605	0.922101	0.0074664	0.0731707
N_Methylnicotinamide	Obesity	-0.2775	-0.4766	-0.0725	0.757676	0.620891	0.930066	0.0068441	0.0731707
Phenylacetic acid	Obesity	-0.2754	-0.4749	-0.0697	0.759268	0.621947	0.932674	0.0074431	0.0731707
Succinic acid	Obesity	0.339	0.0936	0.5893	1.40354	1.09812	1.80273	0.00723367	0.0731707
Docosahexaenoic acid DHA	Obesity	0.3307	0.0829	0.5863	1.39194	1.08643	1.79733	0.0099707	0.0766059
Ketoleucine	Obesity	-0.2874	-0.5065	-0.0667	0.750212	0.602601	0.935476	0.010162	0.0766059
L_Proline	Obesity	-0.3388	-0.6011	-0.0858	0.712625	0.548208	0.917778	0.00983019	0.0766059
2_Hydroxy_3_methylbutyric acid	Obesity	0.2985	0.0656	0.5331	1.34784	1.0678	1.70421	0.0121491	0.0850437
4_Hydroxyphenylpyruvic acid	Obesity	-0.2876	-0.5246	-0.0544	0.750062	0.591792	0.947053	0.0162748	0.0854206
Acetic acid	Obesity	0.2908	0.057	0.5335	1.3375	1.05866	1.70489	0.016544	0.0854206
D_Xylose	Obesity	0.2886	0.0532	0.5298	1.33456	1.05464	1.69859	0.0174328	0.0854206
D_Xylulose	Obesity	0.2859	0.0578	0.5159	1.33096	1.0595	1.67515	0.014197	0.0854206
Homovanillic acid	Obesity	0.2796	0.0562	0.5019	1.3226	1.05781	1.65186	0.0137252	0.0854206
L_Serine	Obesity	-0.2823	-0.5162	-0.0508	0.754047	0.596784	0.950469	0.0171699	0.0854206
Docosapentaenoic acid 22n_6	Obesity	0.3169	0.0634	0.5983	1.37287	1.06545	1.81902	0.0200678	0.0893929
L_Histidine	Obesity	-0.28	-0.519	-0.047	0.755784	0.595115	0.954087	0.0198099	0.0893929
Gamma_Aminobutyric acid	Obesity	0.2659	0.0356	0.4971	1.3046	1.03624	1.64395	0.0235946	0.100533
3_ 3_Hydroxyphenyl _3_hydroxypropanoic acid	Obesity	0.2487	0.0266	0.4676	1.28236	1.02696	1.59616	0.0266942	0.101698
L_Leucine	Obesity	-0.2463	-0.4625	-0.0263	0.781688	0.629707	0.974043	0.0264627	0.101698
Phenylpyruvic acid	Obesity	-0.2339	-0.4413	-0.0241	0.791441	0.6432	0.976188	0.0269811	0.101698
3_Hydroxybutyric acid	Obesity	0.2489	0.0241	0.4734	1.28261	1.02439	1.60544	0.0295564	0.101748
D_Glucose	Obesity	0.2733	0.0332	0.5285	1.31429	1.03376	1.69639	0.0301092	0.101748
Methylmalonic acid	Obesity	0.2945	0.0341	0.5664	1.34245	1.03469	1.76191	0.0297275	0.101748
D_Gluconolactone	Obesity	0.2471	0.0189	0.4766	1.28031	1.01908	1.61059	0.034072	0.10492
Oxoglutaric acid	Obesity	-0.2526	-0.4842	-0.0202	0.776779	0.61619	0.980003	0.0323928	0.10492
Shikimic acid	Obesity	0.26	0.0241	0.5054	1.29693	1.02439	1.65765	0.0342595	0.10492
L_Glutamine	Obesity	-0.2308	-0.4483	-0.0118	0.793898	0.638713	0.988269	0.0375448	0.111497
Citrulline	Obesity	-0.2215	-0.4313	-0.0004	0.801316	0.649664	0.9996	0.042765	0.119742
Glycine	Obesity	-0.2414	-0.476	-0.0102	0.785527	0.621263	0.989852	0.0418466	0.119742
2_Phenylpropionate	Hypertension	-0.1821	-0.3187	-0.0477	0.833518	0.727094	0.95342	0.00830849	0.126597
3_Indolepropionic acid	Hypertension	-0.193	-0.3325	-0.0571	0.824482	0.717129	0.9445	0.00589656	0.126597
Cholic acid	Hypertension	0.1761	0.0418	0.3112	1.19256	1.04269	1.36506	0.0103344	0.126597
Citramalic acid	Hypertension	0.1798	0.0465	0.3146	1.19698	1.0476	1.36971	0.0084718	0.126597
Hydrocinnamic acid	Hypertension	-0.1811	-0.3175	-0.0468	0.834352	0.727967	0.954278	0.00861286	0.126597
Oleylcarnitine C18 1	Hypertension	0.2044	0.0684	0.3432	1.22679	1.07079	1.40945	0.003504	0.126597
Threonic acid	Hypertension	0.198	0.0643	0.3334	1.21896	1.06641	1.39571	0.00388359	0.126597
Tridecanoic acid	Hypertension	-0.1792	-0.3162	-0.0451	0.835939	0.728914	0.955902	0.00944239	0.126597
Linoleylcarnitine	Obesity	0.2985	0.0298	0.6233	1.34784	1.03025	1.86507	0.0468462	0.127526
3_Methyladipic acid	Nonalcoholic fatty liver disease	-0.2432	-0.407	-0.0808	0.784115	0.665644	0.922378	0.00340994	0.146937
Isocitric acid	Nonalcoholic fatty liver disease	0.2485	0.0793	0.4226	1.2821	1.08253	1.52592	0.00449808	0.146937
Carnitine	Hypertension	0.1663	0.0317	0.3026	1.18093	1.03221	1.35337	0.0159745	0.153287
Erythronic acid	Hypertension	0.1617	0.0281	0.2961	1.17551	1.0285	1.3446	0.0178589	0.153287
Isocitric acid	Hypertension	0.1638	0.0299	0.2997	1.17798	1.03035	1.34945	0.0171196	0.153287
Stearylcarnitine	Hypertension	0.1692	0.0304	0.3132	1.18436	1.03087	1.3678	0.0187698	0.153287
Carnitine	Obesity	0.2276	-0.0094	0.4652	1.25558	0.990644	1.59233	0.0598354	0.156757
Erythronic acid	Obesity	0.216	-0.0105	0.442	1.2411	0.989555	1.55582	0.0607832	0.156757
N_Acetylneuraminic acid	Obesity	0.2228	-0.0123	0.4617	1.24957	0.987775	1.58677	0.0648894	0.163055
3_Methyladipic acid	Obesity	-0.2338	-0.4969	0.0136	0.79152	0.608414	1.01369	0.0720633	0.176555
Citric acid	Obesity	-0.2049	-0.4377	0.0244	0.814729	0.645519	1.0247	0.0816969	0.191628
Octanoic acid	Obesity	-0.2299	-0.4992	0.0203	0.794613	0.607016	1.02051	0.0821262	0.191628
2_Hydroxybutyric acid	Type 2 diabetes	-0.1986	-0.3763	-0.0223	0.819878	0.686396	0.977947	0.0276915	0.193841
Glyceric acid	Type 2 diabetes	-0.2075	-0.3836	-0.0318	0.812613	0.681404	0.9687	0.0206254	0.193841
Glycylproline	Type 2 diabetes	-0.2033	-0.3852	-0.0237	0.816033	0.680315	0.976579	0.0272858	0.193841
Linoleylcarnitine	Type 2 diabetes	0.2504	0.048	0.4826	1.28454	1.04917	1.62028	0.0231441	0.193841
Succinic acid	Type 2 diabetes	-0.2009	-0.3802	-0.0234	0.817994	0.683725	0.976872	0.0270421	0.193841
Isovaleric acid	Obesity	-0.1718	-0.3678	0.0308	0.842148	0.692256	1.03128	0.0885152	0.201732
Isocaproic acid	Obesity	0.2018	-0.0308	0.4397	1.2236	0.969669	1.55224	0.0919946	0.204897
L_Aspartic acid	Obesity	-0.1954	-0.4276	0.0346	0.822506	0.652072	1.03521	0.0969097	0.211048
N_Acetylglutamine	Type 2 diabetes	-0.199	-0.3838	-0.0174	0.81955	0.681268	0.982751	0.0330627	0.216009
3_Methyladipic acid	Hypertension	-0.1493	-0.2859	-0.0146	0.861311	0.751338	0.985506	0.0306995	0.218065
cis_Aconitic acid	Hypertension	0.1479	0.0138	0.2831	1.1594	1.0139	1.32724	0.0311521	0.218065
Taurochenodeoxycholic acid	Obesity	0.1828	-0.0436	0.4034	1.20057	0.957337	1.49691	0.107836	0.229737
Arachidonic acid	Obesity	0.1982	-0.0393	0.45	1.21921	0.961462	1.56831	0.112045	0.232056
D_Fructose	Obesity	0.1735	-0.0456	0.3858	1.18946	0.955424	1.47079	0.11366	0.232056
L_Asparagine	Type 2 diabetes	-0.1951	-0.3861	-0.0102	0.822752	0.679703	0.989852	0.0416745	0.240241
Stearylcarnitine	Type 2 diabetes	0.2137	0.0177	0.425	1.23825	1.01786	1.52959	0.0397712	0.240241
2_Phenylpropionate	Nonalcoholic fatty liver disease	-0.1975	-0.3715	-0.0298	0.82078	0.689699	0.97064	0.0232189	0.240553
3_ 3_Hydroxyphenyl _3_hydroxypropanoic acid	Nonalcoholic fatty liver disease	0.2199	0.0528	0.3905	1.24595	1.05422	1.47772	0.0105833	0.240553
8,11,14_Eicosatrienoic acid	Nonalcoholic fatty liver disease	0.1872	0.0258	0.3491	1.20587	1.02614	1.41779	0.023025	0.240553
Cholic acid	Nonalcoholic fatty liver disease	0.1894	0.0259	0.3541	1.20852	1.02624	1.4249	0.0235511	0.240553
Guanidoacetic acid	Nonalcoholic fatty liver disease	0.186	0.0235	0.3503	1.20442	1.02378	1.41949	0.0255036	0.240553
Hydrocinnamic acid	Nonalcoholic fatty liver disease	-0.2137	-0.3874	-0.0459	0.807591	0.67882	0.955137	0.0140224	0.240553
N_Acetylneuraminic acid	Nonalcoholic fatty liver disease	-0.1865	-0.3532	-0.0222	0.829859	0.702437	0.978045	0.0270009	0.240553
Palmitoylcarnitine	Nonalcoholic fatty liver disease	0.1971	0.0352	0.3597	1.21787	1.03583	1.4329	0.0170816	0.240553
2_Hydroxybutyric acid	Nonalcoholic fatty liver disease	0.1807	0.0181	0.3461	1.19806	1.01826	1.41354	0.0305179	0.246155
Glycochenodeoxycholic acid	Nonalcoholic fatty liver disease	0.1813	0.0163	0.3494	1.19877	1.01643	1.41822	0.0326533	0.246155
Adrenic acid	Obesity	0.1921	-0.0491	0.4432	1.21179	0.952086	1.55768	0.1255	0.248848
L_Tryptophan	Obesity	-0.1778	-0.4083	0.0494	0.83711	0.664779	1.05064	0.126963	0.248848
Threonic acid	Type 2 diabetes	0.1749	0.0022	0.3488	1.19113	1.0022	1.41737	0.0476829	0.259607
D_Xylulose	Hypertension	0.131	-0.004	0.2669	1.13997	0.996008	1.30591	0.0577537	0.269517
Guanidoacetic acid	Hypertension	0.1394	0.0043	0.2751	1.14958	1.00431	1.31666	0.0434634	0.269517
Homovanillic acid	Hypertension	0.132	-0.0019	0.2665	1.14111	0.998102	1.30539	0.0536933	0.269517
Hydroxyphenyllactic acid	Hypertension	0.1338	0	0.269	1.14316	1	1.30866	0.0508887	0.269517
Isovaleric acid	Hypertension	-0.1316	-0.2687	0.0023	0.876692	0.764373	1.0023	0.056423	0.269517
N_Acetyl_L_aspartic acid	Hypertension	0.1323	-0.0019	0.2677	1.14145	0.998102	1.30695	0.0540695	0.269517
trans_Aconitic acid	Hypertension	0.1302	-0.003	0.2664	1.13906	0.997004	1.30526	0.057644	0.269517
L_Methionine	Obesity	-0.1689	-0.3921	0.058	0.844593	0.675637	1.05971	0.1403	0.269596
Cholic acid	Obesity	0.1694	-0.0609	0.4044	1.18459	0.940917	1.4984	0.152553	0.283744
Guanidoacetic acid	Obesity	0.1651	-0.0657	0.3955	1.17951	0.936412	1.48513	0.159572	0.283744
L_Malic acid	Obesity	0.1754	-0.0625	0.4258	1.19172	0.939413	1.53081	0.157992	0.283744
L_Phenylalanine	Obesity	-0.1632	-0.3885	0.0639	0.849421	0.678073	1.06599	0.156489	0.283744
L_Valine	Obesity	-0.1579	-0.3863	0.0601	0.853935	0.679567	1.06194	0.16214	0.283744
Creatine	Obesity	0.1638	-0.0761	0.4054	1.17798	0.926724	1.4999	0.181498	0.301967
L_Arginine	Obesity	-0.1519	-0.3692	0.0733	0.859074	0.691287	1.07605	0.176966	0.301967
Taurocholic acid	Obesity	0.157	-0.0703	0.3911	1.17	0.932114	1.47861	0.181797	0.301967
L_Tyrosine	Obesity	-0.1519	-0.378	0.0747	0.859074	0.685231	1.07756	0.18722	0.305793
Decanoic acid	Hypertension	-0.125	-0.2612	0.0098	0.882497	0.770127	1.00985	0.0700362	0.31198
Hydroxyphenyllactic acid	Type 2 diabetes	0.163	-0.0078	0.3346	1.17704	0.99223	1.39738	0.0617466	0.318483
Shikimic acid	Type 2 diabetes	-0.1614	-0.3336	0.012	0.850952	0.71634	1.01207	0.0663421	0.325076
L_Malic acid	Hypertension	0.1233	-0.0127	0.261	1.13122	0.98738	1.29823	0.0770215	0.328179
8,11,14_Eicosatrienoic acid	Obesity	0.1539	-0.0805	0.4001	1.16637	0.922655	1.49197	0.208744	0.334784
Citramalic acid	Obesity	0.1484	-0.0868	0.3807	1.15998	0.91686	1.46331	0.212685	0.334784
Docosapentaenoic acid DPA	Obesity	0.1525	-0.0861	0.3971	1.16474	0.917502	1.4875	0.215218	0.334784
L_threonine	Obesity	-0.1437	-0.3808	0.0907	0.866148	0.683315	1.09494	0.231341	0.354241
L_Homocitrulline	Obesity	-0.1299	-0.3481	0.1032	0.878183	0.706028	1.10871	0.257099	0.383948
Tauroursodeoxycholic acid	Obesity	0.1361	-0.1038	0.3694	1.1458	0.901406	1.44687	0.258578	0.383948
Palmitoylcarnitine	Hypertension	0.1134	-0.0205	0.2488	1.12008	0.979709	1.28249	0.0983495	0.401594
Tridecanoic acid	Obesity	-0.1206	-0.3322	0.103	0.886388	0.717344	1.10849	0.275157	0.402468
Acetylglycine	Obesity	0.1261	-0.1068	0.3564	1.1344	0.898705	1.42818	0.284902	0.410594
N_Acetylneuraminic acid	Type 2 diabetes	-0.1547	-0.3337	0.0238	0.856672	0.716269	1.02409	0.0893807	0.41711
3_Methyladipic acid	Type 2 diabetes	-0.1586	-0.3492	0.0234	0.853338	0.705252	1.02368	0.0946365	0.417205
Acetic acid	Type 2 diabetes	-0.1473	-0.3231	0.0296	0.863035	0.723901	1.03004	0.101241	0.417205
Isovaleric acid	Type 2 diabetes	-0.1337	-0.2919	0.03	0.874852	0.746843	1.03045	0.102173	0.417205
trans_Aconitic acid	Nonalcoholic fatty liver disease	0.1478	-0.0087	0.3045	1.15928	0.991338	1.35595	0.0637019	0.445913
Decanoic acid	Nonalcoholic fatty liver disease	-0.1472	-0.3071	0.0104	0.863121	0.735577	1.01045	0.0687123	0.44892
Carnitine	Type 2 diabetes	0.1427	-0.0345	0.3208	1.15338	0.966088	1.37823	0.115136	0.451331
2_Hydroxybutyric acid	Obesity	0.1179	-0.1117	0.3512	1.12513	0.894313	1.42077	0.317827	0.451406
Cholic acid	Type 2 diabetes	0.1389	-0.0375	0.3179	1.14901	0.963194	1.37424	0.124878	0.461524
Erythronic acid	Type 2 diabetes	0.1355	-0.0392	0.3094	1.14511	0.961558	1.36261	0.127155	0.461524
Glycoursodeoxycholic acid	Nonalcoholic fatty liver disease	0.1475	-0.0144	0.3121	1.15893	0.985703	1.36629	0.0761582	0.466469
Adenosine monophosphate	Obesity	0.1093	-0.1149	0.3304	1.1155	0.891455	1.39152	0.335619	0.469867
Glycocholic acid	Nonalcoholic fatty liver disease	0.1417	-0.0195	0.3053	1.15223	0.980689	1.35703	0.0867587	0.49026
Hydroxyphenyllactic acid	Nonalcoholic fatty liver disease	0.143	-0.0213	0.3101	1.15373	0.978925	1.36356	0.0900478	0.49026
Acetylglycine	Type 2 diabetes	-0.1317	-0.3144	0.0481	0.876604	0.730227	1.04928	0.153984	0.492857
Creatine	Type 2 diabetes	-0.1316	-0.3098	0.0457	0.876692	0.733594	1.04676	0.146317	0.492857
L_Lysine	Type 2 diabetes	-0.1279	-0.3045	0.0493	0.879941	0.737492	1.05054	0.155904	0.492857
L_Tyrosine	Type 2 diabetes	-0.1342	-0.3129	0.0453	0.874415	0.731323	1.04634	0.141601	0.492857
3_ 3_Hydroxyphenyl _3_hydroxypropanoic acid	Hypertension	0.1041	-0.0294	0.2379	1.10971	0.971028	1.26858	0.126387	0.495439
Phenylacetic acid	Hypertension	-0.1027	-0.2382	0.0309	0.902398	0.788045	1.03138	0.13391	0.504739
Ortho_Hydroxyphenylacetic acid	Hypertension	0.1088	-0.0302	0.2605	1.11494	0.970251	1.29758	0.139708	0.507088
2_Hydroxy_3_methylbutyric acid	Nonalcoholic fatty liver disease	0.1327	-0.0327	0.3015	1.14191	0.967829	1.35189	0.119144	0.508354
cis_Aconitic acid	Nonalcoholic fatty liver disease	0.1215	-0.039	0.283	1.12919	0.961751	1.32711	0.138594	0.508354
D_Xylose	Nonalcoholic fatty liver disease	-0.1241	-0.292	0.0424	0.883292	0.746769	1.04331	0.145244	0.508354
Docosahexaenoic acid DHA	Nonalcoholic fatty liver disease	0.1218	-0.0394	0.2843	1.12953	0.961366	1.32883	0.139553	0.508354
Docosapentaenoic acid DPA	Nonalcoholic fatty liver disease	0.1276	-0.0355	0.2908	1.1361	0.965123	1.3375	0.124743	0.508354
Gamma_Aminobutyric acid	Nonalcoholic fatty liver disease	0.121	-0.0402	0.2843	1.12862	0.960597	1.32883	0.14329	0.508354
Homovanillic acid	Nonalcoholic fatty liver disease	0.1307	-0.0324	0.2957	1.13963	0.968119	1.34407	0.117921	0.508354
Oleylcarnitine C18 1	Nonalcoholic fatty liver disease	0.1234	-0.0383	0.2842	1.13134	0.962424	1.3287	0.132784	0.508354
Threonic acid	Nonalcoholic fatty liver disease	0.1298	-0.0293	0.2904	1.1386	0.971125	1.33696	0.110836	0.508354
Tridecanoic acid	Nonalcoholic fatty liver disease	-0.1225	-0.2895	0.0398	0.884706	0.748638	1.0406	0.143772	0.508354
Glycylproline	Obesity	-0.1011	-0.3307	0.1267	0.903843	0.718421	1.13508	0.385169	0.524258
Ortho_Hydroxyphenylacetic acid	Obesity	0.1236	-0.1211	0.4331	1.13156	0.885945	1.54203	0.380446	0.524258
Adenosine monophosphate	Hypertension	0.0969	-0.0369	0.2322	1.10175	0.963773	1.26137	0.156738	0.530498
Butyric acid	Hypertension	-0.0976	-0.2341	0.0375	0.907012	0.791283	1.03821	0.158354	0.530498
L_Methionine	Hypertension	-0.0975	-0.2349	0.039	0.907102	0.79065	1.03977	0.162397	0.530498
L_Homocitrulline	Type 2 diabetes	-0.1147	-0.2792	0.057	0.891634	0.756389	1.05866	0.180006	0.534562
N_Acetylserine	Type 2 diabetes	-0.1243	-0.3054	0.0545	0.883115	0.736829	1.05601	0.175179	0.534562
3_Indolepropionic acid	Nonalcoholic fatty liver disease	-0.12	-0.2924	0.0466	0.88692	0.74647	1.0477	0.164208	0.543679
Taurochenodeoxycholic acid	Nonalcoholic fatty liver disease	0.1169	-0.0473	0.2844	1.12401	0.953801	1.32896	0.166432	0.543679
Caproic acid	Nonalcoholic fatty liver disease	-0.1066	-0.2676	0.0538	0.898885	0.765214	1.05527	0.19287	0.544216
Erythronic acid	Nonalcoholic fatty liver disease	0.1092	-0.0529	0.2726	1.11539	0.948475	1.31337	0.188066	0.544216
Glyceric acid	Nonalcoholic fatty liver disease	-0.1074	-0.2718	0.0553	0.898166	0.762007	1.05686	0.197257	0.544216
Isocaproic acid	Nonalcoholic fatty liver disease	-0.1084	-0.2733	0.0551	0.897269	0.760864	1.05665	0.194978	0.544216
Linoleylcarnitine	Nonalcoholic fatty liver disease	0.1068	-0.0539	0.264	1.11271	0.947527	1.30213	0.186729	0.544216
Methylmalonic acid	Nonalcoholic fatty liver disease	0.1072	-0.0603	0.2718	1.11316	0.941482	1.31232	0.205231	0.544216
Shikimic acid	Nonalcoholic fatty liver disease	0.1033	-0.0569	0.2636	1.10882	0.944689	1.30161	0.205469	0.544216
Ortho_Hydroxyphenylacetic acid	Nonalcoholic fatty liver disease	-0.0963	-0.2528	0.0567	0.908192	0.776623	1.05834	0.219101	0.550562
Tauroursodeoxycholic acid	Nonalcoholic fatty liver disease	0.1077	-0.0618	0.2794	1.11371	0.940071	1.32234	0.215394	0.550562
cis_Aconitic acid	Obesity	-0.0961	-0.3272	0.1323	0.908373	0.72094	1.14145	0.411639	0.552611
Butyric acid	Nonalcoholic fatty liver disease	-0.0977	-0.2584	0.0588	0.906921	0.772286	1.06056	0.226104	0.553954
N_Methylnicotinamide	Hypertension	-0.091	-0.2261	0.0424	0.913018	0.797638	1.04331	0.183348	0.561503
Taurochenodeoxycholic acid	Hypertension	0.0919	-0.0417	0.2262	1.09626	0.959157	1.25383	0.178042	0.561503
3_ 3_Hydroxyphenyl _3_hydroxypropanoic acid	Type 2 diabetes	0.1126	-0.0615	0.2837	1.11918	0.940353	1.32803	0.200335	0.567941
8,11,14_Eicosatrienoic acid	Type 2 diabetes	0.1202	-0.0619	0.3083	1.12772	0.939977	1.36111	0.202836	0.567941
Isocitric acid	Type 2 diabetes	0.1046	-0.0691	0.2773	1.11027	0.933233	1.31956	0.236308	0.58209
L_Glutamine	Type 2 diabetes	-0.1065	-0.2826	0.0714	0.898975	0.753821	1.07401	0.237588	0.58209
L_Lactic acid	Type 2 diabetes	0.1101	-0.0612	0.2931	1.11639	0.940635	1.34058	0.221907	0.58209
L_Methionine	Type 2 diabetes	-0.1069	-0.2814	0.07	0.898616	0.754726	1.07251	0.232537	0.58209
Methylmalonic acid	Type 2 diabetes	-0.1069	-0.2785	0.0677	0.898616	0.756918	1.07004	0.224336	0.58209
Arachidonic acid	Hypertension	0.0872	-0.0472	0.223	1.09111	0.953897	1.24982	0.205186	0.591344
Beta_Alanine	Hypertension	0.0847	-0.0498	0.2195	1.08839	0.95142	1.24545	0.217228	0.591344
Glycocholic acid	Hypertension	0.0844	-0.0486	0.2187	1.08806	0.952562	1.24446	0.215534	0.591344
Tauroursodeoxycholic acid	Hypertension	0.0854	-0.0476	0.2187	1.08915	0.953515	1.24446	0.208119	0.591344
Citric acid	Hypertension	0.0832	-0.0529	0.2198	1.08676	0.948475	1.24583	0.230905	0.601877
Glycoursodeoxycholic acid	Hypertension	0.0811	-0.052	0.2152	1.08448	0.949329	1.24011	0.233381	0.601877
Decanoic acid	Obesity	0.0895	-0.1457	0.3265	1.09363	0.864417	1.38611	0.457306	0.605621
5_Aminolevulinic acid	Type 2 diabetes	-0.1022	-0.2878	0.0777	0.902849	0.749912	1.0808	0.272576	0.610433
Caproic acid	Type 2 diabetes	0.095	-0.0775	0.2664	1.09966	0.925427	1.30526	0.278515	0.610433
N_Methylnicotinamide	Type 2 diabetes	-0.0928	-0.2529	0.0737	0.911376	0.776546	1.07648	0.263773	0.610433
Phenylacetic acid	Type 2 diabetes	-0.09	-0.2506	0.0772	0.913931	0.778334	1.08026	0.280301	0.610433
Tauroursodeoxycholic acid	Type 2 diabetes	0.0965	-0.0773	0.2686	1.10131	0.925612	1.30813	0.273351	0.610433
Citric acid	Type 2 diabetes	0.0912	-0.0853	0.2683	1.09549	0.918237	1.30774	0.311316	0.622632
L_Valine	Type 2 diabetes	-0.0905	-0.2664	0.0839	0.913474	0.766133	1.08752	0.308007	0.622632
Ortho_Hydroxyphenylacetic acid	Type 2 diabetes	0.1083	-0.0807	0.3331	1.11438	0.92247	1.39529	0.303494	0.622632
Palmitoleic acid	Type 2 diabetes	-0.0905	-0.2643	0.084	0.913474	0.767743	1.08763	0.307883	0.622632
Homovanillic acid	Type 2 diabetes	0.0892	-0.0869	0.2632	1.0933	0.916769	1.30109	0.317705	0.622703
Isovaleric acid	Nonalcoholic fatty liver disease	-0.0923	-0.26	0.0694	0.911832	0.771052	1.07186	0.27091	0.632123
Octanoic acid	Nonalcoholic fatty liver disease	-0.0902	-0.2502	0.0706	0.913748	0.778645	1.07315	0.269757	0.632123
L_Phenylalanine	Nonalcoholic fatty liver disease	0.089	-0.0723	0.2511	1.09308	0.930252	1.28544	0.279853	0.637805
Glycocholic acid	Type 2 diabetes	0.0855	-0.0887	0.2593	1.08926	0.91512	1.29602	0.334795	0.643331
Carnitine	Nonalcoholic fatty liver disease	0.0844	-0.0772	0.2477	1.08806	0.925705	1.28108	0.307485	0.655076
Glycodeoxycholic acid	Nonalcoholic fatty liver disease	-0.0855	-0.2474	0.0735	0.918053	0.780828	1.07627	0.295416	0.655076
Oxoglutaric acid	Nonalcoholic fatty liver disease	-0.0884	-0.258	0.0799	0.915395	0.772595	1.08318	0.304532	0.655076
2_Phenylpropionate	Obesity	0.0813	-0.1522	0.3354	1.0847	0.858817	1.3985	0.511546	0.659626
L_Asparagine	Obesity	-0.0796	-0.3183	0.1515	0.923486	0.727385	1.16358	0.505436	0.659626
Caproic acid	Hypertension	-0.074	-0.2077	0.059	0.928672	0.812451	1.06078	0.276373	0.677113
Taurocholic acid	Hypertension	0.0765	-0.059	0.213	1.0795	0.942707	1.23738	0.269783	0.677113
N_Methylnicotinamide	Nonalcoholic fatty liver disease	-0.0843	-0.2554	0.082	0.919155	0.774607	1.08546	0.326488	0.680762
Citramalic acid	Type 2 diabetes	-0.0824	-0.2607	0.0938	0.920904	0.770512	1.09834	0.361627	0.681528
Phenylpyruvic acid	Type 2 diabetes	0.0816	-0.094	0.2637	1.08502	0.910283	1.30174	0.370802	0.685634
4_Hydroxyphenylpyruvic acid	Type 2 diabetes	0.078	-0.0979	0.2551	1.08112	0.90674	1.29059	0.385642	0.687143
L_Aspartic acid	Type 2 diabetes	-0.0798	-0.2588	0.099	0.923301	0.771977	1.10407	0.381742	0.687143
Phenylacetic acid	Nonalcoholic fatty liver disease	-0.0818	-0.2522	0.0839	0.921456	0.777089	1.08752	0.339142	0.688697
Stearylcarnitine	Nonalcoholic fatty liver disease	0.0754	-0.0816	0.2322	1.07832	0.921641	1.26137	0.344349	0.688697
2_Hydroxy_3_methylbutyric acid	Type 2 diabetes	0.0719	-0.1064	0.2487	1.07455	0.899065	1.28236	0.427098	0.691828
Arachidonic acid	Type 2 diabetes	0.0773	-0.1028	0.2638	1.08037	0.902307	1.30187	0.408399	0.691828
Citrulline	Type 2 diabetes	-0.0697	-0.2355	0.1035	0.932674	0.790176	1.10905	0.419069	0.691828
D_Fructose	Type 2 diabetes	-0.0718	-0.2528	0.1043	0.930717	0.776623	1.10993	0.430627	0.691828
L_Serine	Type 2 diabetes	-0.0732	-0.2529	0.1072	0.929415	0.776546	1.11316	0.42489	0.691828
trans_Aconitic acid	Type 2 diabetes	0.0766	-0.0968	0.2599	1.07961	0.907738	1.2968	0.399096	0.691828
2_Hydroxy_3_methylbutyric acid	Hypertension	0.0621	-0.0726	0.1977	1.06407	0.929973	1.2186	0.367503	0.728817
8,11,14_Eicosatrienoic acid	Hypertension	0.0665	-0.0684	0.2029	1.06876	0.933887	1.22495	0.336135	0.728817
Citrulline	Hypertension	-0.0661	-0.2012	0.0682	0.936037	0.817749	1.07058	0.335424	0.728817
Creatine	Hypertension	0.0632	-0.071	0.1981	1.06524	0.931462	1.21908	0.356976	0.728817
D_Xylose	Hypertension	0.0681	-0.0668	0.2035	1.07047	0.935382	1.22569	0.322912	0.728817
Docosapentaenoic acid DPA	Hypertension	0.0604	-0.0739	0.1955	1.06226	0.928765	1.21592	0.379282	0.728817
Glycodeoxycholic acid	Hypertension	-0.0602	-0.1947	0.0741	0.941576	0.823082	1.07691	0.37904	0.728817
Isocaproic acid	Hypertension	-0.0642	-0.1987	0.0698	0.937817	0.819796	1.07229	0.348109	0.728817
L_Arginine	Hypertension	0.0711	-0.0652	0.2085	1.07369	0.93688	1.23183	0.308205	0.728817
L_Tyrosine	Hypertension	-0.0698	-0.2075	0.0668	0.93258	0.812613	1.06908	0.318169	0.728817
Octanoic acid	Hypertension	-0.0617	-0.1975	0.0727	0.940165	0.82078	1.07541	0.370401	0.728817
L_Proline	Hypertension	0.0587	-0.0774	0.1949	1.06046	0.92552	1.21519	0.397829	0.742207
L_Serine	Hypertension	-0.0588	-0.1965	0.0785	0.942895	0.821601	1.08166	0.401398	0.742207
Glycine	Type 2 diabetes	-0.0646	-0.242	0.1115	0.937442	0.785056	1.11795	0.473178	0.747927
5_Aminolevulinic acid	Obesity	0.0626	-0.1728	0.2918	1.0646	0.841306	1.33884	0.596586	0.750016
Hydrocinnamic acid	Obesity	0.0645	-0.1664	0.3132	1.06663	0.846707	1.3678	0.596951	0.750016
Adrenic acid	Type 2 diabetes	0.065	-0.1152	0.2494	1.06716	0.891188	1.28326	0.484327	0.753397
Docosapentaenoic acid 22n_6	Nonalcoholic fatty liver disease	0.0697	-0.0903	0.2293	1.07219	0.913657	1.25772	0.391606	0.756124
Glutaric acid	Nonalcoholic fatty liver disease	-0.0706	-0.2357	0.0892	0.931835	0.790018	1.0933	0.393493	0.756124
Adrenic acid	Nonalcoholic fatty liver disease	0.0663	-0.0955	0.2277	1.06855	0.908918	1.25571	0.420836	0.757311
Arachidonic acid	Nonalcoholic fatty liver disease	0.065	-0.1003	0.2303	1.06716	0.904566	1.25898	0.440115	0.757311
Beta_Alanine	Nonalcoholic fatty liver disease	0.0633	-0.0954	0.2227	1.06535	0.909009	1.24945	0.435001	0.757311
Citrulline	Nonalcoholic fatty liver disease	-0.0645	-0.231	0.0977	0.937536	0.793739	1.10263	0.440477	0.757311
L_Histidine	Nonalcoholic fatty liver disease	0.0653	-0.0956	0.2275	1.06748	0.908827	1.25546	0.427591	0.757311
L_threonine	Nonalcoholic fatty liver disease	-0.0687	-0.2313	0.0932	0.933607	0.793501	1.09768	0.405985	0.757311
Eicosapentaenoic acid EPA	Obesity	0.0589	-0.1693	0.2858	1.06067	0.844256	1.33083	0.611374	0.758414
Glycylproline	Nonalcoholic fatty liver disease	-0.0628	-0.2263	0.1	0.939131	0.797479	1.10517	0.450233	0.760739
Glycochenodeoxycholic acid	Hypertension	0.0536	-0.0793	0.1867	1.05506	0.923763	1.20527	0.429061	0.778666
L_Glutamine	Nonalcoholic fatty liver disease	0.0602	-0.1028	0.2236	1.06205	0.902307	1.25057	0.468998	0.779014
L_Arginine	Nonalcoholic fatty liver disease	-0.0589	-0.2276	0.1071	0.942801	0.796443	1.11305	0.489353	0.78691
Methylsuccinic acid	Nonalcoholic fatty liver disease	-0.0569	-0.2197	0.1039	0.944689	0.80276	1.10949	0.489811	0.78691
Hydroxyphenyllactic acid	Obesity	0.0525	-0.1714	0.2761	1.0539	0.842485	1.31798	0.644895	0.789996
3_Indolepropionic acid	Obesity	0.0526	-0.1771	0.3062	1.05401	0.837696	1.35825	0.667925	0.794408
N_Acetyl_L_aspartic acid	Obesity	0.0488	-0.1798	0.2807	1.05001	0.835437	1.32406	0.677371	0.794408
N_Acetylglutamine	Obesity	0.0474	-0.1797	0.2732	1.04854	0.835521	1.31416	0.680921	0.794408
N_Acetylserine	Obesity	0.0507	-0.1774	0.2779	1.05201	0.837445	1.32035	0.661637	0.794408
Glutaric acid	Hypertension	-0.0501	-0.1837	0.0832	0.951134	0.832185	1.08676	0.461086	0.795331
L_Homocitrulline	Hypertension	0.0514	-0.0836	0.1881	1.05274	0.919799	1.20695	0.457661	0.795331
L_Lysine	Hypertension	-0.0518	-0.1905	0.0863	0.949519	0.826546	1.09013	0.46259	0.795331
Citric acid	Nonalcoholic fatty liver disease	0.0539	-0.1105	0.2194	1.05538	0.895386	1.24533	0.52129	0.813423
L_Asparagine	Nonalcoholic fatty liver disease	0.0514	-0.1092	0.213	1.05274	0.896551	1.23738	0.531215	0.813423
L_Leucine	Nonalcoholic fatty liver disease	0.0528	-0.1121	0.2173	1.05422	0.893955	1.24272	0.529148	0.813423
Decanoic acid	Type 2 diabetes	-0.054	-0.2309	0.1234	0.947432	0.793819	1.13134	0.54998	0.816638
L_Phenylalanine	Type 2 diabetes	-0.0542	-0.2298	0.1229	0.947243	0.794693	1.13077	0.546884	0.816638
Taurocholic acid	Type 2 diabetes	0.0541	-0.12	0.2301	1.05559	0.88692	1.25873	0.544513	0.816638
Glutaric acid	Obesity	0.0454	-0.1853	0.2955	1.04645	0.830855	1.3438	0.710357	0.819
L_Malic acid	Type 2 diabetes	-0.0527	-0.2283	0.1273	0.948665	0.795885	1.13576	0.5605	0.819836
D_Gluconolactone	Hypertension	0.0449	-0.0901	0.1801	1.04592	0.91384	1.19734	0.514123	0.828516
Glycine	Hypertension	0.0461	-0.0883	0.1809	1.04718	0.915486	1.1983	0.502045	0.828516
Methylmalonic acid	Hypertension	0.0473	-0.0874	0.182	1.04844	0.91631	1.19961	0.490441	0.828516
N_Acetylneuraminic acid	Hypertension	0.0453	-0.0913	0.1819	1.04634	0.912744	1.19949	0.515709	0.828516
Palmitoleic acid	Hypertension	0.0432	-0.0922	0.1789	1.04415	0.911923	1.1959	0.531893	0.840734
trans_Aconitic acid	Obesity	-0.0382	-0.2552	0.1951	0.96252	0.774762	1.21543	0.73907	0.842196
Eicosapentaenoic acid EPA	Hypertension	0.0413	-0.0931	0.1755	1.04216	0.911102	1.19184	0.54642	0.845284
Oxoglutaric acid	Hypertension	0.0408	-0.0936	0.1754	1.04164	0.910647	1.19172	0.552022	0.845284
Glycocholic acid	Obesity	-0.0364	-0.2641	0.1896	0.964255	0.767897	1.20877	0.753012	0.84822
Methylsuccinic acid	Obesity	0.035	-0.1989	0.2746	1.03562	0.819632	1.316	0.771825	0.853078
Palmitoleic acid	Obesity	0.0338	-0.1952	0.2686	1.03438	0.82267	1.30813	0.774734	0.853078
D_Gluconolactone	Nonalcoholic fatty liver disease	0.0466	-0.1164	0.2095	1.0477	0.890119	1.23306	0.574227	0.863341
Eicosapentaenoic acid EPA	Nonalcoholic fatty liver disease	0.0466	-0.1186	0.2135	1.0477	0.888163	1.238	0.581434	0.863341
3_Hydroxybutyric acid	Hypertension	0.0373	-0.0959	0.1705	1.038	0.908555	1.1859	0.582536	0.865988
Methylsuccinic acid	Hypertension	-0.0368	-0.1703	0.0965	0.963869	0.843412	1.10131	0.588428	0.865988
N_Acetylglutamine	Hypertension	0.0368	-0.098	0.1718	1.03749	0.906649	1.18744	0.592053	0.865988
L_Lactic acid	Obesity	0.0277	-0.1875	0.2611	1.02809	0.829029	1.29836	0.807756	0.879557
Acetylglycine	Hypertension	0.0327	-0.1011	0.1669	1.03324	0.903843	1.18164	0.631917	0.884684
L_Asparagine	Hypertension	-0.0338	-0.1701	0.1018	0.966765	0.84358	1.10716	0.625592	0.884684
L_Leucine	Hypertension	-0.0346	-0.1704	0.1014	0.965992	0.843327	1.10672	0.61779	0.884684
4_Hydroxyphenylpyruvic acid	Nonalcoholic fatty liver disease	-0.0417	-0.2085	0.1253	0.959157	0.811801	1.13349	0.623856	0.886057
Citramalic acid	Nonalcoholic fatty liver disease	0.0416	-0.1217	0.2062	1.04248	0.885414	1.229	0.618421	0.886057
Taurocholic acid	Nonalcoholic fatty liver disease	0.0419	-0.1223	0.2072	1.04279	0.884883	1.23023	0.617189	0.886057
L_Histidine	Hypertension	0.0324	-0.1041	0.1692	1.03293	0.901135	1.18436	0.642404	0.886699
Succinic acid	Nonalcoholic fatty liver disease	0.0402	-0.1264	0.2064	1.04102	0.881262	1.22924	0.635427	0.889598
3_Methyl_2_oxovaleric acid	Hypertension	-0.0161	-0.152	0.1199	0.984029	0.858988	1.12738	0.816084	0.892664
5_Aminolevulinic acid	Hypertension	-0.0215	-0.1567	0.1131	0.978729	0.854961	1.11974	0.754747	0.892664
Acetic acid	Hypertension	-0.0242	-0.1596	0.111	0.97609	0.852485	1.11739	0.725649	0.892664
Adrenic acid	Hypertension	0.0217	-0.1127	0.1569	1.02194	0.893419	1.16988	0.751998	0.892664
Alpha_ketoisovaleric acid	Hypertension	0.0225	-0.114	0.1596	1.02276	0.892258	1.17304	0.747283	0.892664
Docosahexaenoic acid DHA	Hypertension	0.0232	-0.1106	0.1574	1.02347	0.895297	1.17046	0.734486	0.892664
Docosapentaenoic acid 22n_6	Hypertension	-0.0263	-0.1608	0.1081	0.974043	0.851462	1.11416	0.701394	0.892664
Glyceric acid	Hypertension	-0.0169	-0.1513	0.1172	0.983242	0.85959	1.12434	0.804393	0.892664
Ketoleucine	Hypertension	-0.0218	-0.158	0.1144	0.978436	0.85385	1.1212	0.753581	0.892664
L_Aspartic acid	Hypertension	0.0157	-0.1199	0.1514	1.01582	0.887009	1.16346	0.819794	0.892664
L_Glutamine	Hypertension	-0.0233	-0.1602	0.1134	0.976969	0.851973	1.12008	0.73816	0.892664
L_Lactic acid	Hypertension	0.0208	-0.1134	0.1549	1.02102	0.892793	1.16754	0.760977	0.892664
L_Phenylalanine	Hypertension	-0.0299	-0.166	0.1062	0.970543	0.847046	1.11204	0.666421	0.892664
L_threonine	Hypertension	-0.0161	-0.1522	0.1195	0.984029	0.858817	1.12693	0.815657	0.892664
L_Tryptophan	Hypertension	0.0199	-0.1164	0.1563	1.0201	0.890119	1.16918	0.774435	0.892664
Linoleylcarnitine	Hypertension	-0.0156	-0.1495	0.1184	0.984521	0.861138	1.12569	0.819015	0.892664
N_Acetylserine	Hypertension	0.0284	-0.1064	0.1629	1.02881	0.899065	1.17692	0.679427	0.892664
Phenylpyruvic acid	Hypertension	-0.0222	-0.1592	0.1142	0.978045	0.852826	1.12098	0.749623	0.892664
Shikimic acid	Hypertension	-0.0172	-0.1509	0.1161	0.982947	0.859934	1.12311	0.800445	0.892664
Succinic acid	Hypertension	0.0148	-0.1202	0.1496	1.01491	0.886743	1.16137	0.829879	0.893716
Acetylglycine	Nonalcoholic fatty liver disease	-0.0333	-0.1953	0.1283	0.967248	0.822588	1.13689	0.686038	0.895255
D_Glucose	Nonalcoholic fatty liver disease	-0.0325	-0.1954	0.1289	0.968022	0.822506	1.13758	0.694279	0.895255
L_Lactic acid	Nonalcoholic fatty liver disease	0.0356	-0.1285	0.1964	1.03624	0.879414	1.21701	0.666947	0.895255
L_Tyrosine	Nonalcoholic fatty liver disease	0.0327	-0.1297	0.1949	1.03324	0.878359	1.21519	0.692629	0.895255
N_Acetyl_L_aspartic acid	Nonalcoholic fatty liver disease	-0.0342	-0.1962	0.1268	0.966378	0.821848	1.13519	0.677272	0.895255
N_Acetylserine	Nonalcoholic fatty liver disease	-0.0352	-0.1982	0.1276	0.965412	0.820206	1.1361	0.671594	0.895255
L_Proline	Nonalcoholic fatty liver disease	0.0311	-0.1306	0.1938	1.03159	0.877569	1.21385	0.70664	0.89936
Glyceric acid	Obesity	-0.0219	-0.2486	0.2064	0.978338	0.779892	1.22924	0.849889	0.91266
Glycoursodeoxycholic acid	Obesity	0.0204	-0.2191	0.2557	1.02061	0.803241	1.29137	0.866096	0.91266
Isocitric acid	Obesity	-0.0212	-0.2583	0.2123	0.979023	0.772363	1.23652	0.859433	0.91266
Caproic acid	Obesity	-0.0179	-0.2502	0.2101	0.982259	0.778645	1.2338	0.878253	0.915626
Docosahexaenoic acid DHA	Type 2 diabetes	0.0431	-0.134	0.2243	1.04404	0.87459	1.25145	0.637104	0.918179
4_Hydroxyphenylpyruvic acid	Hypertension	0.0119	-0.1235	0.1474	1.01197	0.883822	1.15882	0.863186	0.919481
3_Hydroxybutyric acid	Type 2 diabetes	0.0178	-0.16	0.1937	1.01796	0.852144	1.21373	0.843703	0.92359
3_Methyl_2_oxovaleric acid	Type 2 diabetes	-0.0234	-0.1964	0.1518	0.976872	0.821683	1.16393	0.791723	0.92359
Alpha_ketoisovaleric acid	Type 2 diabetes	-0.0349	-0.205	0.1414	0.965702	0.814647	1.15189	0.692186	0.92359
Beta_Alanine	Type 2 diabetes	0.0235	-0.1568	0.2019	1.02378	0.854875	1.22373	0.797174	0.92359
cis_Aconitic acid	Type 2 diabetes	0.0267	-0.1483	0.2013	1.02706	0.862172	1.22299	0.764808	0.92359
D_Gluconolactone	Type 2 diabetes	0.0104	-0.1661	0.1875	1.01045	0.846962	1.20623	0.908267	0.92359
D_Xylose	Type 2 diabetes	0.0103	-0.167	0.1886	1.01035	0.8462	1.20756	0.909094	0.92359
D_Xylulose	Type 2 diabetes	-0.0087	-0.188	0.1694	0.991338	0.828615	1.18459	0.92359	0.92359
Docosapentaenoic acid 22n_6	Type 2 diabetes	0.0386	-0.1351	0.2228	1.03935	0.873629	1.24957	0.671539	0.92359
Docosapentaenoic acid DPA	Type 2 diabetes	0.0402	-0.1368	0.2197	1.04102	0.872145	1.2457	0.657864	0.92359
Eicosapentaenoic acid EPA	Type 2 diabetes	0.0163	-0.1577	0.1896	1.01643	0.854106	1.20877	0.853551	0.92359
Gamma_Aminobutyric acid	Type 2 diabetes	0.0386	-0.1373	0.2121	1.03935	0.871709	1.23627	0.664698	0.92359
Glutaric acid	Type 2 diabetes	-0.0209	-0.1904	0.1581	0.979317	0.826628	1.17128	0.813205	0.92359
Glycochenodeoxycholic acid	Type 2 diabetes	-0.009	-0.186	0.1652	0.99104	0.830274	1.17963	0.920246	0.92359
Glycodeoxycholic acid	Type 2 diabetes	-0.0147	-0.1874	0.1643	0.985408	0.829112	1.17857	0.86928	0.92359
Glycoursodeoxycholic acid	Type 2 diabetes	-0.0141	-0.1931	0.1624	0.985999	0.8244	1.17633	0.875951	0.92359
Guanidoacetic acid	Type 2 diabetes	-0.0133	-0.1931	0.1647	0.986788	0.8244	1.17904	0.883936	0.92359
Ketoleucine	Type 2 diabetes	-0.0246	-0.1975	0.152	0.9757	0.82078	1.16416	0.782614	0.92359
L_Arginine	Type 2 diabetes	0.0155	-0.158	0.1951	1.01562	0.85385	1.21543	0.862913	0.92359
L_Histidine	Type 2 diabetes	0.0161	-0.1642	0.1953	1.01623	0.848572	1.21568	0.860605	0.92359
L_Leucine	Type 2 diabetes	-0.0232	-0.1965	0.1541	0.977067	0.821601	1.16661	0.794693	0.92359
L_Proline	Type 2 diabetes	0.0102	-0.1687	0.186	1.01025	0.844762	1.20442	0.910036	0.92359
L_threonine	Type 2 diabetes	-0.0208	-0.2008	0.1586	0.979415	0.818076	1.17187	0.820459	0.92359
L_Tryptophan	Type 2 diabetes	-0.0237	-0.2033	0.1548	0.976579	0.816033	1.16742	0.794759	0.92359
Methylsuccinic acid	Type 2 diabetes	-0.0269	-0.1997	0.1488	0.973459	0.818976	1.16044	0.762085	0.92359
N_Acetyl_L_aspartic acid	Type 2 diabetes	0.0252	-0.1497	0.2017	1.02552	0.860966	1.22348	0.778515	0.92359
Octanoic acid	Type 2 diabetes	0.0257	-0.1531	0.1982	1.02603	0.858044	1.21921	0.773919	0.92359
Oxoglutaric acid	Type 2 diabetes	0.0265	-0.1451	0.2006	1.02685	0.864936	1.22214	0.763635	0.92359
Taurochenodeoxycholic acid	Type 2 diabetes	0.0141	-0.1628	0.1867	1.0142	0.849761	1.20527	0.874036	0.92359
Tridecanoic acid	Type 2 diabetes	-0.0239	-0.1901	0.1501	0.976383	0.826876	1.16195	0.782673	0.92359
Beta_Alanine	Obesity	0.0137	-0.2215	0.2448	1.01379	0.801316	1.27737	0.908233	0.931897
Glycochenodeoxycholic acid	Obesity	0.0114	-0.2221	0.2389	1.01147	0.800835	1.26985	0.922388	0.931897
Threonic acid	Obesity	0.0116	-0.2187	0.2403	1.01167	0.803563	1.27163	0.921163	0.931897
Glycodeoxycholic acid	Obesity	-0.0094	-0.2289	0.2209	0.990644	0.795408	1.2472	0.934727	0.934727
L_Homocitrulline	Nonalcoholic fatty liver disease	0.0253	-0.1408	0.1887	1.02562	0.868663	1.20768	0.762554	0.942229
L_Serine	Nonalcoholic fatty liver disease	-0.0257	-0.1911	0.1391	0.974627	0.82605	1.14924	0.760175	0.942229
Palmitoleic acid	Nonalcoholic fatty liver disease	0.0248	-0.141	0.1907	1.02511	0.868489	1.2101	0.769166	0.942229
D_Fructose	Nonalcoholic fatty liver disease	0.0194	-0.1422	0.183	1.01959	0.867448	1.20081	0.815069	0.944907
Ketoleucine	Nonalcoholic fatty liver disease	0.0194	-0.1501	0.1885	1.01959	0.860622	1.20744	0.821858	0.944907
L_Aspartic acid	Nonalcoholic fatty liver disease	-0.0208	-0.1834	0.1414	0.979415	0.832435	1.15189	0.802012	0.944907
L_Malic acid	Nonalcoholic fatty liver disease	0.018	-0.1469	0.1813	1.01816	0.86338	1.19877	0.829204	0.944907
L_Methionine	Nonalcoholic fatty liver disease	-0.0194	-0.1843	0.1443	0.980787	0.831686	1.15523	0.8163	0.944907
L_Valine	Nonalcoholic fatty liver disease	0.021	-0.1384	0.1841	1.02122	0.87075	1.20214	0.798356	0.944907
2_Hydroxybutyric acid	Hypertension	-0.0054	-0.1393	0.1284	0.994615	0.869967	1.13701	0.936575	0.956087
D_Fructose	Hypertension	0.0073	-0.1272	0.1409	1.00733	0.880558	1.15131	0.914852	0.956087
D_Glucose	Hypertension	0.0068	-0.1279	0.1416	1.00682	0.879941	1.15212	0.921654	0.956087
L_Valine	Hypertension	0.0059	-0.1304	0.1425	1.00592	0.877744	1.15315	0.932436	0.956087
Gamma_Aminobutyric acid	Hypertension	0.0026	-0.1317	0.1369	1.0026	0.876604	1.14671	0.969245	0.979237
Glycylproline	Hypertension	-0.0011	-0.1362	0.1335	0.998901	0.872668	1.14282	0.986724	0.986724
N_Acetylglutamine	Nonalcoholic fatty liver disease	-0.0124	-0.1739	0.1492	0.987677	0.840381	1.16091	0.88055	0.991884
3_Hydroxybutyric acid	Nonalcoholic fatty liver disease	0.0095	-0.1505	0.1695	1.00955	0.860278	1.18471	0.907465	0.993438
3_Methyl_2_oxovaleric acid	Nonalcoholic fatty liver disease	0.0058	-0.1634	0.1746	1.00582	0.849251	1.19077	0.946054	0.993438
5_Aminolevulinic acid	Nonalcoholic fatty liver disease	-0.0015	-0.1634	0.1614	0.998501	0.849251	1.17515	0.985361	0.993438
Acetic acid	Nonalcoholic fatty liver disease	-0.0026	-0.1649	0.1589	0.997403	0.847978	1.17222	0.974647	0.993438
Adenosine monophosphate	Nonalcoholic fatty liver disease	0.0081	-0.1571	0.1702	1.00813	0.854619	1.18554	0.922054	0.993438
Alpha_ketoisovaleric acid	Nonalcoholic fatty liver disease	-0.0106	-0.1825	0.1615	0.989456	0.833185	1.17527	0.903661	0.993438
D_Xylulose	Nonalcoholic fatty liver disease	0.001	-0.1622	0.165	1.001	0.850271	1.17939	0.990074	0.993438
Glycine	Nonalcoholic fatty liver disease	0.0074	-0.1551	0.1706	1.00743	0.85633	1.18602	0.928518	0.993438
L_Lysine	Nonalcoholic fatty liver disease	0.0038	-0.163	0.1696	1.00381	0.849591	1.18483	0.964663	0.993438
L_Tryptophan	Nonalcoholic fatty liver disease	0.0007	-0.1613	0.1632	1.0007	0.851037	1.17727	0.993438	0.993438
Phenylpyruvic acid	Nonalcoholic fatty liver disease	0.0019	-0.166	0.1695	1.0019	0.847046	1.18471	0.982575	0.993438

## Sheet: Well-predicted blood metabolite
For well-predicted blood metabolites
Metabolite	Cardiometabolic disease	Beta	95% Beta_CI_Lower	95% Beta_CI_Upper	OR	95% OR_CI_Lower	95% OR_CI_Upper	P	FDR
3_Indolepropionic acid	Type 2 diabetes	-0.2243	-0.3862	-0.0596	0.799075	0.679635	0.942141	0.00701915	0.0701915
2_Phenylpropionate	Type 2 diabetes	-0.214	-0.3844	-0.0421	0.807348	0.680859	0.958774	0.0141009	0.0705044
2_Phenylpropionate	Hypertension	-0.1636	-0.3006	-0.0281	0.849082	0.740374	0.972291	0.0184951	0.0924756
3_Indolepropionic acid	Hypertension	-0.1698	-0.3055	-0.0357	0.843834	0.736755	0.96493	0.0134847	0.0924756
Hydrocinnamic acid	Hypertension	-0.1528	-0.2916	-0.0165	0.858301	0.747067	0.983635	0.0289644	0.096548
Hydrocinnamic acid	Type 2 diabetes	-0.1697	-0.3254	-0.0066	0.843918	0.722238	0.993422	0.0361133	0.120378
2_Phenylpropionate	Nonalcoholic fatty liver disease	-0.1961	-0.365	-0.0309	0.82193	0.694197	0.969573	0.0212243	0.212243
3_Indolepropionic acid	Nonalcoholic fatty liver disease	-0.1672	-0.3358	-0.0026	0.84603	0.714766	0.997403	0.0488024	0.244012
Glycodeoxycholic acid	Nonalcoholic fatty liver disease	-0.1461	-0.3146	0.0178	0.864071	0.730081	1.01796	0.0842323	0.280774
Hippuric acid	Hypertension	-0.1067	-0.2425	0.0282	0.898795	0.784664	1.0286	0.121875	0.304687
Glycoursodeoxycholic acid	Nonalcoholic fatty liver disease	0.0955	-0.0619	0.2511	1.10021	0.939977	1.28544	0.230604	0.551698
Hippuric acid	Nonalcoholic fatty liver disease	-0.0878	-0.2474	0.0692	0.915944	0.780828	1.07165	0.275849	0.551698
Hydrocinnamic acid	Nonalcoholic fatty liver disease	-0.0742	-0.2382	0.0849	0.928486	0.788045	1.08861	0.36671	0.611184
Glutaric acid	Hypertension	0.0656	-0.0692	0.2033	1.0678	0.93314	1.22544	0.343706	0.687413
Phenylacetic acid	Hypertension	0.0561	-0.078	0.1907	1.0577	0.924964	1.2101	0.412579	0.687631
Alpha_N_Phenylacetyl_L_glutamine	Nonalcoholic fatty liver disease	0.0377	-0.1248	0.2005	1.03842	0.882673	1.22201	0.648852	0.755491
N_Methylnicotinamide	Nonalcoholic fatty liver disease	0.0341	-0.1282	0.1965	1.03469	0.879677	1.21714	0.679942	0.755491
Phenylacetic acid	Nonalcoholic fatty liver disease	0.0486	-0.1141	0.2115	1.0498	0.892169	1.23553	0.558077	0.755491
Glycodeoxycholic acid	Hypertension	-0.0319	-0.1653	0.1016	0.968603	0.847639	1.10694	0.639056	0.758234
Glycoursodeoxycholic acid	Hypertension	0.0359	-0.0984	0.1725	1.03655	0.906286	1.18827	0.602229	0.758234
N_Methylnicotinamide	Hypertension	0.0279	-0.1057	0.1619	1.02829	0.899695	1.17574	0.682411	0.758234
Alpha_N_Phenylacetyl_L_glutamine	Hypertension	0.0207	-0.1137	0.1556	1.02092	0.892526	1.16836	0.763073	0.763073
Alpha_N_Phenylacetyl_L_glutamine	Type 2 diabetes	0.0563	-0.1169	0.2322	1.05792	0.889674	1.26137	0.52654	0.86657
Glutaric acid	Type 2 diabetes	0.0282	-0.1427	0.2137	1.0286	0.867014	1.23825	0.755164	0.86657
Glycodeoxycholic acid	Type 2 diabetes	0.0646	-0.1168	0.2551	1.06673	0.889763	1.29059	0.49512	0.86657
Glycoursodeoxycholic acid	Type 2 diabetes	0.0447	-0.1352	0.2394	1.04571	0.873541	1.27049	0.638418	0.86657
Hippuric acid	Type 2 diabetes	-0.0446	-0.2147	0.1324	0.95638	0.806783	1.14156	0.613805	0.86657
Phenylacetic acid	Type 2 diabetes	0.0246	-0.148	0.1981	1.02491	0.862431	1.21908	0.779913	0.86657
2_Phenylpropionate	Obesity	-0.0656	-0.2964	0.1727	0.936505	0.74349	1.18851	0.582579	0.903318
3_Indolepropionic acid	Obesity	-0.0431	-0.2665	0.1913	0.957816	0.766056	1.21082	0.711468	0.903318
Alpha_N_Phenylacetyl_L_glutamine	Obesity	0.0821	-0.149	0.3186	1.08556	0.861569	1.3752	0.490315	0.903318
Glutaric acid	Obesity	0.0482	-0.1751	0.2993	1.04938	0.839373	1.34891	0.68914	0.903318
Glycoursodeoxycholic acid	Obesity	-0.0882	-0.3034	0.1452	0.915578	0.738304	1.15627	0.437947	0.903318
Hydrocinnamic acid	Obesity	-0.0896	-0.2942	0.1364	0.914297	0.745127	1.14614	0.41109	0.903318
N_Methylnicotinamide	Obesity	0.0417	-0.1881	0.2732	1.04258	0.828532	1.31416	0.722655	0.903318
Phenylacetic acid	Obesity	-0.0511	-0.2719	0.1708	0.950184	0.76193	1.18625	0.650016	0.903318
Glutaric acid	Nonalcoholic fatty liver disease	-0.0079	-0.17	0.1491	0.992131	0.843665	1.16079	0.922118	0.922118
Glycodeoxycholic acid	Obesity	-0.024	-0.2506	0.2158	0.976286	0.778334	1.24085	0.839526	0.932806
Hippuric acid	Obesity	-0.0071	-0.2392	0.2397	0.992925	0.787257	1.27087	0.953493	0.953493
N_Methylnicotinamide	Type 2 diabetes	0.0033	-0.1708	0.1777	1.00331	0.84299	1.19447	0.970305	0.970305
