# Supplementary material for: Comparison of fecal and blood metabolome reveals inconsistent associations of the gut microbiota with cardiometabolic diseases
Source: Nat Commun. 2023 Feb 2;14:571. doi: 10.1038/s41467-023-36256-y (PMC9894915; doi:10.1038/s41467-023-36256-y)
Supplement: Supplementary file 10 — Source Data [file 41467_2023_36256_MOESM10_ESM.xlsx]

## Sheet: Fig. 2 & Fig. S2
Fig. 2 & Fig. S2	Metabolite	Phenotypic correlation			Genetic correlation*
		r	P	FDR	r	P	FDR
	2_Phenylpropionate	0.6061	< 0.0001	< 0.0001	-	-	-
	Hydrocinnamic acid	0.5891	< 0.0001	< 0.0001	-	-	-
	Glycodeoxycholic acid	0.4251	< 0.0001	< 0.0001	-	-	-
	3_Indolepropionic acid	0.4121	< 0.0001	< 0.0001	0.6024	< 0.0001	< 0.0001
	Phenylacetic acid	0.3937	< 0.0001	< 0.0001	1	< 0.0001	< 0.0001
	Glycoursodeoxycholic acid	0.3928	< 0.0001	< 0.0001	1	< 0.0001	< 0.0001
	N_Methylnicotinamide	0.3719	< 0.0001	< 0.0001	-	-	-
	Eicosapentaenoic acid EPA	0.3029	< 0.0001	< 0.0001	-	-	-
	Indoleacetic acid	0.2647	< 0.0001	< 0.0001	-	-	-
	Methylcysteine	0.2151	< 0.0001	< 0.0001	0.8827	< 0.0001	< 0.0001
	Docosahexaenoic acid DHA	0.1738	< 0.0001	< 0.0001	1	0.5	0.5
	Dimethylglycine	0.1668	< 0.0001	< 0.0001	0.6965	< 0.0001	< 0.0001
	Docosapentaenoic acid 22n_6	0.1553	< 0.0001	< 0.0001	1	0.0014031	0.0109264
	3_Hydroxyisovaleric acid	0.1437	< 0.0001	< 0.0001	0.1831	0.015232	0.0681813
	Glutaric acid	-0.1271	< 0.0001	0.000468205	-0.2234	0.0024897	0.0167166
	Tauroursodeoxycholic acid	0.1258	< 0.0001	0.000521041	-	-	-
	Palmitoylcarnitine	0.1184	0.000167244	0.0012986	-	-	-
	2_Hydroxy_3_methylbutyric acid	0.1135	0.000311873	0.0021667	0.0882	0.039065	0.131147
	3_Methyladipic acid	0.1135	0.000311517	0.0021667	0.31	< 0.0001	0.000239456
	Tartaric acid	0.1124	0.000354452	0.00233938	-	-	-
	Alpha_N_Phenylacetyl_L_glutamine	0.1119	0.000377745	0.00237439	0.2119	< 0.0001	0.000239456
	8,11,14_Eicosatrienoic acid	0.1087	0.000552733	0.0033164	0.3954	< 0.0001	< 0.0001
	Methylsuccinic acid	-0.104	0.000958642	0.00550177	-0.6182	0.0085901	0.0424984
	Phthalic acid	-0.1019	0.00120762	0.00619799	-0.7792	< 0.0001	< 0.0001
	Alpha_Linolenic acid	0.1018	0.00122041	0.00619799	-	-	-
	Isocaproic acid	0.1018	0.00122082	0.00619799	0.1774	0.5	0.5
	Caproic acid	0.1002	0.00146616	0.00716792	0.9908	0.0035402	0.0207987
	Glycochenodeoxycholic acid	0.0969	0.00208132	0.00981192	1	0.0014575	0.0109264
	Beta_Alanine	0.0931	0.00312254	0.0142129	-	-	-
	Docosapentaenoic acid DPA	0.0909	0.00391719	0.0172356	1	0.0015111	0.0109264
	Arachidonic acid	0.0856	0.00657058	0.0279779	0.2789	0.043208	0.135385
	trans_Aconitic acid	0.0824	0.00890287	0.0363335	-	-	-
	Phenyllactic acid	0.0822	0.00908337	0.0363335	0.2559	< 0.0001	0.000205754
	cis_Aconitic acid	0.0815	0.00971218	0.0377061	1	0.0044646	0.0246866
	Acetylglycine	0.079	0.0121891	0.0459702	1	0.065507	0.175933
	D_Xylose	-0.0777	0.0136098	0.049028	-	-	-
	Citramalic acid	0.0776	0.0137427	0.049028	0.1252	0.014178	0.0666366
	Taurochenodeoxycholic acid	0.0745	0.0181212	0.0629472	-	-	-
	alpha_Hydroxyisobutyric acid	0.0704	0.0254097	0.086002	-	-	-
	Creatine	0.0666	0.0345157	0.113902	-	-	-
	N_Acetylglutamine	-0.0655	0.0375626	0.120933	-0.1568	0.017482	0.0746958
	Citric acid	0.0622	0.0482999	0.1518	-	-	-
	Homovanillic acid	0.0603	0.0558753	0.170726	0.0887	0.062716	0.174948
	Picolinic acid	0.06	0.0569085	0.170726	1	0.020437	0.0835251
	L_Homocitrulline	0.0582	0.0650986	0.190956	0.0612	0.18862	0.398915
	L_Lysine	0.0568	0.0717296	0.205833	0.0106	0.43321	0.5
	Stearylcarnitine	0.0543	0.085162	0.236435	1	0.19603	0.400583
	L_threonine	-0.0541	0.0859765	0.236435	-1	0.080018	0.203289
	Nonanoic acid	-0.0528	0.0938516	0.252825	-0.9157	0.004746	0.0247847
	Ricinoleic acid	0.0522	0.0976996	0.257927	1	0.022765	0.0855964
	L_Pipecolic acid	-0.049	0.120094	0.310831	-1	0.5	0.5
	L_Arginine	-0.0483	0.125264	0.317977	-1	0.03878	0.131147
	Carnitine	0.0439	0.164166	0.408865	-	-	-
	Linoleylcarnitine	0.0427	0.176116	0.430505	-	-	-
	N_Acetyl_L_aspartic acid	0.0423	0.17989	0.431736	-	-	-
	Adrenic acid	0.0414	0.189244	0.443662	0.7659	0.032053	0.115884
	Palmitic acid	0.0412	0.191581	0.443662	1	0.49219	0.5
	Glycocholic acid	0.0402	0.202159	0.460087	-	-	-
	Butyric acid	0.0398	0.20719	0.463544	1	0.21966	0.41821
	Glycine	0.038	0.227849	0.501269	0.115	0.041787	0.135385
	Oleic acid	0.0342	0.27856	0.569923	1	0.22968	0.41821
	Oxoglutaric acid	-0.034	0.281238	0.569923	-	-	-
	Stearic acid	0.034	0.280629	0.569923	0.0043	0.48394	0.5
	Taurocholic acid	0.0338	0.28381	0.569923	1	0.5	0.5
	Tridecanoic acid	0.0337	0.285938	0.569923	1	0.32667	0.5
	Oleylcarnitine C18 1	0.0335	0.28866	0.569923	-	-	-
	L_Glutamic acid	0.0334	0.289279	0.569923	-1	0.42013	0.5
	Guanidoacetic acid	0.0327	0.299164	0.580729	-	-	-
	L_Histidine	0.0317	0.315097	0.601804	1	0.41447	0.5
	Acetic acid	-0.0314	0.319138	0.601804	1	0.47334	0.5
	L_Asparagine	0.0309	0.326883	0.605297	1	0.10901	0.243975
	L_Serine	-0.0306	0.332071	0.605297	-1	0.37824	0.5
	Linoleic acid	0.0304	0.334748	0.605297	1	0.5	0.5
	Glyceric acid	-0.03	0.341015	0.608297	-0.3691	0.022302	0.0855964
	L_Aspartic acid	0.0283	0.368944	0.649341	-1	0.5	0.5
	Cholic acid	0.0263	0.403947	0.701592	-	-	-
	Ornithine	-0.0257	0.415351	0.712031	-1	0.5	0.5
	3_Methyl_2_oxovaleric acid	-0.0254	0.42093	0.712344	-1	0.13863	0.303052
	Palmitoleic acid	0.0249	0.430161	0.718751	0.1098	0.22571	0.41821
	L_Alanine	0.0243	0.441982	0.729271	-	-	-
	Pyroglutamic acid	0.0236	0.454462	0.737712	-	-	-
	3_ 3_Hydroxyphenyl _3_hydroxypropanoic acid	-0.0234	0.458276	0.737712	-1	0.4376	0.5
	Methylmalonic acid	0.0221	0.482552	0.767433	-0.0643	0.36379	0.5
	Decanoic acid	0.0216	0.49448	0.768082	-	-	-
	L_Phenylalanine	0.0215	0.494598	0.768082	-0.0063	0.5	0.5
	Myristic acid	0.0211	0.50339	0.772645	-	-	-
	L_Malic acid	0.0207	0.511161	0.775555	-	-	-
	Shikimic acid	0.0201	0.524882	0.786339	0.0126	0.43903	0.5
	L_Alpha_aminobutyric acid	0.0198	0.530183	0.786339	-	-	-
	N_Acetylserine	0.0195	0.536791	0.787293	-1	0.10795	0.243975
	Succinic acid	0.0187	0.553743	0.803232	-1	0.047023	0.142586
	Hydroxypropionic acid	0.0168	0.594283	0.842943	1	0.23135	0.41821
	5_Aminolevulinic acid	0.0167	0.597198	0.842943	-	-	-
	Nonadeca_10Z_enoic acid	-0.0164	0.604062	0.842943	-	-	-
	Erythronic acid	-0.0162	0.606664	0.842943	-0.0573	0.20737	0.41474
	Benzamide	0.0156	0.620148	0.845861	0.0282	0.063279	0.174948
	Methylmalonylcarnitine C4DC	-0.0156	0.62158	0.845861	-	-	-
	Fructose 1,6_bisphosphate	-0.0151	0.632308	0.85168	-1	0.5	0.5
	Isocitric acid	0.0139	0.659836	0.879782	1	0.071556	0.186841
	Pyruvic acid	-0.0134	0.671614	0.886531	-0.0922	0.3457	0.5
	L_Methionine	-0.0125	0.690855	0.9029	-0.1029	0.5	0.5
	D_Fructose	0.0121	0.700291	0.906259	-1	0.5	0.5
	L_Valine	0.0118	0.708178	0.907568	-1	0.43496	0.5
	L_Tyrosine	-0.0114	0.718229	0.910802	-0.1008	0.19097	0.398915
	L_Lactic acid	0.0111	0.724501	0.910802	1	0.5	0.5
	4_Hydroxyphenylpyruvic acid	0.0105	0.738353	0.912306	1	0.29911	0.5
	L_Glutamine	-0.0105	0.739521	0.912306	0.041	0.42138	0.5
	Sarcosine	0.0102	0.747084	0.913102	-0.2343	0.058162	0.170851
	L_Tryptophan	0.0093	0.767392	0.929319	-0.0084	0.47833	0.5
	L_Proline	-0.0075	0.810938	0.94602	0.0807	0.36526	0.5
	Ketoleucine	-0.0071	0.821865	0.94602	-0.1532	0.083679	0.206995
	Ortho_Hydroxyphenylacetic acid	-0.0068	0.830496	0.94602	1	0.37916	0.5
	Isovaleric acid	0.0063	0.842487	0.94602	1	0.48086	0.5
	Adenosine monophosphate	-0.0062	0.844306	0.94602	-	-	-
	D_Xylulose	0.0059	0.850763	0.94602	-1	0.5	0.5
	Hippuric acid	0.0058	0.854456	0.94602	-	-	-
	Gamma_Aminobutyric acid	-0.0057	0.856812	0.94602	-	-	-
	L_Leucine	0.0053	0.867188	0.94602	-1	0.34535	0.5
	Alpha_ketoisovaleric acid	0.0052	0.868198	0.94602	-1	0.21325	0.417615
	D_Gluconolactone	0.0052	0.869723	0.94602	-	-	-
	Glycylproline	0.0052	0.868512	0.94602	-0.0419	0.31436	0.5
	Threonic acid	0.005	0.874351	0.94602	0.0428	0.36883	0.5
	N_Acetylneuraminic acid	0.0037	0.90669	0.972499	-1	0.10737	0.243975
	3_Hydroxybutyric acid	0.0033	0.917784	0.972499	-1	0.40489	0.5
	Citrulline	0.0031	0.920927	0.972499	0.0155	0.38518	0.5
	D_Glucose	0.0028	0.929799	0.974075	1	0.0033995	0.0207987
	Trehalose	-0.0016	0.958868	0.979723	-0.0592	0.33622	0.5
	2_Hydroxybutyric acid	-0.0013	0.965999	0.979723	1	0.088183	0.212544
	Octanoic acid	0.0012	0.970405	0.979723	1	0.5	0.5
	Oxalic acid	-0.0012	0.970189	0.979723	-0.0832	0.24725	0.438519
	Phenylpyruvic acid	0.0011	0.972301	0.979723	-0.0785	0.5	0.5
	Hydroxyphenyllactic acid	-0.0006	0.986025	0.986025	-0.0544	0.42815	0.5
	*For genetic correlation analysis, there were 38 metabolites that did not converge during the calculation process and thus had no results.

## Sheet: Fig. 3A
Fig. 3A	Metabolite	Class	r	p	FDR
	Docosapentaenoic acid DPA	Fatty acids	0.7332	< 0.0001	< 0.0001
	8,11,14_Eicosatrienoic acid	Fatty acids	0.7157	< 0.0001	< 0.0001
	Caproic acid	Fatty acids	0.7147	< 0.0001	< 0.0001
	Cholic acid	Bile acids	0.6878	< 0.0001	< 0.0001
	2_Phenylpropionate	Phenylpropanoic acids	0.6541	< 0.0001	< 0.0001
	Hydrocinnamic acid	Phenylpropanoic acids	0.6538	< 0.0001	< 0.0001
	Tridecanoic acid	Fatty acids	0.642	< 0.0001	< 0.0001
	Palmitoylcarnitine	Carnitines	0.6412	< 0.0001	< 0.0001
	3_ 3_Hydroxyphenyl _3_hydroxypropanoic acid	Phenylpropanoic acids	0.6195	< 0.0001	< 0.0001
	L_Asparagine	Amino acids	0.6166	< 0.0001	< 0.0001
	Erythronic acid	Carbohydrates	0.6055	< 0.0001	< 0.0001
	Gamma_Aminobutyric acid	Amino acids	0.5976	< 0.0001	< 0.0001
	Adrenic acid	Fatty acids	0.5932	< 0.0001	< 0.0001
	Oleylcarnitine C18 1	Carnitines	0.5877	< 0.0001	< 0.0001
	Butyric acid	Fatty acids	0.585	< 0.0001	< 0.0001
	Linoleylcarnitine	Carnitines	0.5695	< 0.0001	< 0.0001
	Homovanillic acid	Benzenoids	0.5683	< 0.0001	< 0.0001
	Beta_Alanine	Amino acids	0.5489	< 0.0001	< 0.0001
	3_Methyladipic acid	Fatty acids	0.5408	< 0.0001	< 0.0001
	2_Hydroxy_3_methylbutyric acid	Fatty acids	0.5343	< 0.0001	< 0.0001
	Acetic acid	Fatty acids	0.5303	< 0.0001	< 0.0001
	L_Arginine	Amino acids	0.53	< 0.0001	< 0.0001
	D_Gluconolactone	Carbohydrates	0.5297	< 0.0001	< 0.0001
	L_Glutamine	Amino acids	0.5284	< 0.0001	< 0.0001
	Citramalic acid	Fatty acids	0.5281	< 0.0001	< 0.0001
	Glycoursodeoxycholic acid	Bile acids	0.5265	< 0.0001	< 0.0001
	D_Glucose	Carbohydrates	0.5239	< 0.0001	< 0.0001
	Glyceric acid	Carbohydrates	0.5193	< 0.0001	< 0.0001
	Stearylcarnitine	Carnitines	0.5083	< 0.0001	< 0.0001
	L_Tryptophan	Amino acids	0.5047	< 0.0001	< 0.0001
	L_Histidine	Amino acids	0.4987	< 0.0001	< 0.0001
	Carnitine	Carnitines	0.4937	< 0.0001	< 0.0001
	Taurocholic acid	Bile acids	0.4902	< 0.0001	< 0.0001
	Acetylglycine	Amino acids	0.4869	< 0.0001	< 0.0001
	Tauroursodeoxycholic acid	Bile acids	0.4777	< 0.0001	< 0.0001
	Phenylacetic acid	Benzenoids	0.4763	< 0.0001	< 0.0001
	Glycocholic acid	Bile acids	0.4754	< 0.0001	< 0.0001
	Creatine	Amino acids	0.4661	< 0.0001	< 0.0001
	Shikimic acid	Organooxygen compounds	0.4644	< 0.0001	< 0.0001
	Threonic acid	Organic acids	0.462	< 0.0001	< 0.0001
	3_Indolepropionic acid	Indoles	0.46	< 0.0001	< 0.0001
	D_Xylulose	Carbohydrates	0.4572	< 0.0001	< 0.0001
	Docosahexaenoic acid DHA	Fatty acids	0.4571	< 0.0001	< 0.0001
	Glutaric acid	Organic acids	0.4562	< 0.0001	< 0.0001
	Guanidoacetic acid	Amino acids	0.4561	< 0.0001	< 0.0001
	N_Methylnicotinamide	Pyridines	0.4559	< 0.0001	< 0.0001
	Isocitric acid	Organic acids	0.4518	< 0.0001	< 0.0001
	N_Acetylglutamine	Amino acids	0.4503	< 0.0001	< 0.0001
	L_Lysine	Amino acids	0.4495	< 0.0001	< 0.0001
	D_Xylose	Carbohydrates	0.4394	< 0.0001	< 0.0001
	Taurochenodeoxycholic acid	Bile acids	0.4371	< 0.0001	< 0.0001
	Arachidonic acid	Fatty acids	0.4349	< 0.0001	< 0.0001
	L_Serine	Amino acids	0.4316	< 0.0001	< 0.0001
	Isocaproic acid	Fatty acids	0.43	< 0.0001	< 0.0001
	L_Methionine	Amino acids	0.4297	< 0.0001	< 0.0001
	Docosapentaenoic acid 22n_6	Fatty acids	0.4291	< 0.0001	< 0.0001
	3_Hydroxybutyric acid	Organic acids	0.4288	< 0.0001	< 0.0001
	Palmitoleic acid	Fatty acids	0.4276	< 0.0001	< 0.0001
	Glycodeoxycholic acid	Bile acids	0.4271	< 0.0001	< 0.0001
	N_Acetylneuraminic acid	Carbohydrates	0.4241	< 0.0001	< 0.0001
	D_Fructose	Carbohydrates	0.4214	< 0.0001	< 0.0001
	2_Hydroxybutyric acid	Organic acids	0.42	< 0.0001	< 0.0001
	Methylsuccinic acid	Fatty acids	0.4181	< 0.0001	< 0.0001
	L_Phenylalanine	Amino acids	0.4142	< 0.0001	< 0.0001
	N_Acetylserine	Amino acids	0.4133	< 0.0001	< 0.0001
	Isovaleric acid	Fatty acids	0.4128	< 0.0001	< 0.0001
	L_Leucine	Amino acids	0.41	< 0.0001	< 0.0001
	L_Tyrosine	Amino acids	0.4082	< 0.0001	< 0.0001
	N_Acetyl_L_aspartic acid	Amino acids	0.4051	< 0.0001	< 0.0001
	Ortho_Hydroxyphenylacetic acid	Benzenoids	0.3991	< 0.0001	< 0.0001
	Glycylproline	Amino acids	0.3959	< 0.0001	< 0.0001
	3_Methyl_2_oxovaleric acid	Organic acids	0.3897	< 0.0001	< 0.0001
	L_Proline	Amino acids	0.3845	< 0.0001	< 0.0001
	trans_Aconitic acid	Organic acids	0.383	< 0.0001	< 0.0001
	Succinic acid	Organic acids	0.3822	< 0.0001	< 0.0001
	Glycochenodeoxycholic acid	Bile acids	0.3812	< 0.0001	< 0.0001
	cis_Aconitic acid	Organic acids	0.3723	< 0.0001	< 0.0001
	Octanoic acid	Fatty acids	0.3672	< 0.0001	< 0.0001
	Adenosine monophosphate	Nucleosides	0.3661	< 0.0001	< 0.0001
	Ketoleucine	Organic acids	0.3649	< 0.0001	< 0.0001
	Alpha_ketoisovaleric acid	Organic acids	0.3629	< 0.0001	< 0.0001
	Oxoglutaric acid	Organic acids	0.3615	< 0.0001	< 0.0001
	Decanoic acid	Fatty acids	0.3614	< 0.0001	< 0.0001
	L_Lactic acid	Organic acids	0.3596	< 0.0001	< 0.0001
	Glycine	Amino acids	0.3562	< 0.0001	< 0.0001
	L_Malic acid	Organic acids	0.3516	< 0.0001	< 0.0001
	Citrulline	Amino acids	0.3515	< 0.0001	< 0.0001
	L_Aspartic acid	Amino acids	0.351	< 0.0001	< 0.0001
	Citric acid	Organic acids	0.3508	< 0.0001	< 0.0001
	L_Homocitrulline	Amino acids	0.3455	< 0.0001	< 0.0001
	L_Valine	Amino acids	0.3451	< 0.0001	< 0.0001
	Methylmalonic acid	Organic acids	0.3388	< 0.0001	< 0.0001
	4_Hydroxyphenylpyruvic acid	Benzenoids	0.3385	< 0.0001	< 0.0001
	Phenylpyruvic acid	Benzenoids	0.3318	< 0.0001	< 0.0001
	Eicosapentaenoic acid EPA	Fatty acids	0.3292	< 0.0001	< 0.0001
	Hydroxyphenyllactic acid	Phenylpropanoic acids	0.3275	< 0.0001	< 0.0001
	L_threonine	Amino acids	0.3213	< 0.0001	< 0.0001
	5_Aminolevulinic acid	Amino acids	0.3001	< 0.0001	< 0.0001
	L_Alanine	Amino acids	0.2995	< 0.0001	< 0.0001
	Indoleacetic acid	Indoles	0.2992	< 0.0001	< 0.0001
	Methylcysteine	Amino acids	0.2939	< 0.0001	< 0.0001
	Alpha_Linolenic acid	Fatty acids	0.2935	< 0.0001	< 0.0001
	Palmitic acid	Fatty acids	0.2813	< 0.0001	< 0.0001
	3_Hydroxyisovaleric acid	Fatty acids	0.2808	< 0.0001	< 0.0001
	Alpha_N_Phenylacetyl_L_glutamine	Amino acids	0.2742	< 0.0001	< 0.0001
	Phenyllactic acid	Benzenoids	0.273	< 0.0001	< 0.0001
	L_Glutamic acid	Amino acids	0.269	< 0.0001	< 0.0001
	Oxalic acid	Organic acids	0.2633	< 0.0001	< 0.0001
	Trehalose	Carbohydrates	0.2617	< 0.0001	< 0.0001
	Stearic acid	Fatty acids	0.2559	< 0.0001	< 0.0001
	Hydroxypropionic acid	Organic acids	0.2495	< 0.0001	< 0.0001
	Linoleic acid	Fatty acids	0.2421	< 0.0001	< 0.0001
	Tartaric acid	Carbohydrates	0.24	< 0.0001	< 0.0001
	L_Pipecolic acid	Amino acids	0.2266	< 0.0001	< 0.0001
	Sarcosine	Amino acids	0.2255	< 0.0001	< 0.0001
	Nonanoic acid	Fatty acids	0.2149	< 0.0001	< 0.0001
	Pyroglutamic acid	Amino acids	0.2131	< 0.0001	< 0.0001
	Nonadeca_10Z_enoic acid	Fatty acids	0.2072	< 0.0001	< 0.0001
	L_Alpha_aminobutyric acid	Amino acids	0.1904	< 0.0001	< 0.0001
	alpha_Hydroxyisobutyric acid	Organic acids	0.1763	< 0.0001	< 0.0001
	Ricinoleic acid	Fatty acids	0.1647	< 0.0001	< 0.0001
	Oleic acid	Fatty acids	0.1599	< 0.0001	< 0.0001
	Fructose 1,6_bisphosphate	Carbohydrates	0.1336	< 0.0001	< 0.0001
	Pyruvic acid	Organic acids	0.1324	< 0.0001	< 0.0001
	Myristic acid	Fatty acids	0.1276	< 0.0001	< 0.0001
	Phthalic acid	Benzenoids	0.1207	0.000125272	0.000131238
	Picolinic acid	Pyridines	0.1193	0.000148168	0.000154002
	Benzamide	Benzenoids	0.1143	0.000282556	0.000291386
	Dimethylglycine	Amino acids	0.1092	0.000520326	0.000532427
	Hippuric acid	Benzenoids	0.1029	0.00107395	0.00109047
	Ornithine	Amino acids	0.1009	0.00135911	0.00136948
	Methylmalonylcarnitine C4DC	Carnitines	0.0205	0.514849	0.514849

## Sheet: Fig. 3B
Fig. 3B	Metabolite	Class	r	p	FDR
	2_Phenylpropionate	Phenylpropanoic acids	0.5919	< 0.0001	< 0.0001
	Hydrocinnamic acid	Phenylpropanoic acids	0.5667	< 0.0001	< 0.0001
	Hippuric acid	Benzenoids	0.486	< 0.0001	< 0.0001
	Glycodeoxycholic acid	Bile acids	0.4325	< 0.0001	< 0.0001
	Alpha_N_Phenylacetyl_L_glutamine	Amino acids	0.4185	< 0.0001	< 0.0001
	Glycoursodeoxycholic acid	Bile acids	0.3856	< 0.0001	< 0.0001
	3_Indolepropionic acid	Indoles	0.3782	< 0.0001	< 0.0001
	N_Methylnicotinamide	Pyridines	0.3749	< 0.0001	< 0.0001
	Phenylacetic acid	Benzenoids	0.3428	< 0.0001	< 0.0001
	Glutaric acid	Organic acids	0.3046	< 0.0001	< 0.0001
	Indoleacetic acid	Indoles	0.2846	< 0.0001	< 0.0001
	Methylsuccinic acid	Fatty acids	0.2684	< 0.0001	< 0.0001
	Cholic acid	Bile acids	0.2485	< 0.0001	< 0.0001
	Creatine	Amino acids	0.1944	< 0.0001	< 0.0001
	2_Hydroxy_3_methylbutyric acid	Fatty acids	0.1676	< 0.0001	< 0.0001
	L_Leucine	Amino acids	0.1637	< 0.0001	< 0.0001
	Glycochenodeoxycholic acid	Bile acids	0.1626	< 0.0001	< 0.0001
	L_Phenylalanine	Amino acids	0.1383	< 0.0001	< 0.0001
	Homovanillic acid	Benzenoids	0.138	< 0.0001	< 0.0001
	Oxalic acid	Organic acids	0.138	< 0.0001	< 0.0001
	3_Methyl_2_oxovaleric acid	Organic acids	0.1372	< 0.0001	< 0.0001
	3_ 3_Hydroxyphenyl _3_hydroxypropanoic acid	Phenylpropanoic acids	0.1371	< 0.0001	< 0.0001
	L_Valine	Amino acids	0.1306	< 0.0001	0.000187718
	Isocitric acid	Organic acids	0.1284	< 0.0001	0.000243221
	3_Hydroxyisovaleric acid	Fatty acids	0.1258	< 0.0001	0.000323284
	Alpha_ketoisovaleric acid	Organic acids	0.1257	< 0.0001	0.000323284
	Eicosapentaenoic acid EPA	Fatty acids	0.1242	< 0.0001	0.000380317
	Glyceric acid	Carbohydrates	0.1219	0.00010688	0.000499
	L_Tryptophan	Amino acids	0.1217	0.000109629	0.000499
	N_Acetylserine	Amino acids	0.1193	0.00014979	0.000659075
	Alpha_Linolenic acid	Fatty acids	0.1163	0.000219421	0.000915659
	L_Aspartic acid	Amino acids	0.1162	0.000221978	0.000915659
	Citramalic acid	Fatty acids	0.1155	0.00024209	0.000968359
	Ketoleucine	Organic acids	0.1146	0.000270856	0.00105156
	3_Methyladipic acid	Fatty acids	0.1112	0.000407948	0.00153855
	Phenyllactic acid	Benzenoids	0.1105	0.000446273	0.00163633
	Palmitic acid	Fatty acids	0.108	0.000600297	0.0021416
	Phenylpyruvic acid	Benzenoids	0.1077	0.000618611	0.00214886
	Phthalic acid	Benzenoids	0.1064	0.000719675	0.00243582
	L_Glutamic acid	Amino acids	0.105	0.000854392	0.0028195
	Docosahexaenoic acid DHA	Fatty acids	0.104	0.000954007	0.00307144
	Pyroglutamic acid	Amino acids	0.1034	0.00102693	0.00322751
	Adrenic acid	Fatty acids	0.1008	0.00135997	0.0041748
	3_Hydroxybutyric acid	Organic acids	0.0976	0.00193791	0.00581373
	L_Alanine	Amino acids	0.0938	0.0028994	0.0085049
	Methylcysteine	Amino acids	0.0928	0.00319914	0.00918015
	Tauroursodeoxycholic acid	Bile acids	0.0917	0.00357972	0.0100537
	Dimethylglycine	Amino acids	0.0906	0.00404058	0.0111116
	D_Xylose	Carbohydrates	0.0896	0.00442648	0.0119244
	L_threonine	Amino acids	0.0887	0.00486889	0.0128539
	4_Hydroxyphenylpyruvic acid	Benzenoids	0.0884	0.0050008	0.0129433
	Oxoglutaric acid	Organic acids	0.0877	0.00534152	0.0135592
	Linoleic acid	Fatty acids	0.086	0.0063323	0.0156799
	L_Tyrosine	Amino acids	0.0859	0.0064145	0.0156799
	8,11,14_Eicosatrienoic acid	Fatty acids	0.0854	0.00670461	0.0160911
	L_Malic acid	Organic acids	0.085	0.00699587	0.0164903
	Oleic acid	Fatty acids	0.0833	0.00816937	0.0188945
	Beta_Alanine	Amino acids	0.0832	0.00830211	0.0188945
	L_Methionine	Amino acids	0.0813	0.00991285	0.0221779
	Ornithine	Amino acids	0.0796	0.0115017	0.0253038
	L_Homocitrulline	Amino acids	0.0766	0.0150671	0.0326043
	Docosapentaenoic acid DPA	Fatty acids	0.0686	0.0295562	0.0619273
	Fructose 1,6_bisphosphate	Carbohydrates	0.0686	0.0294139	0.0619273
	N_Acetylglutamine	Amino acids	0.068	0.0309743	0.0638845
	Isovaleric acid	Fatty acids	0.0676	0.0320505	0.0650871
	Hydroxypropionic acid	Organic acids	0.067	0.0335159	0.0667373
	N_Acetylneuraminic acid	Carbohydrates	0.0669	0.0338742	0.0667373
	Carnitine	Carnitines	0.0643	0.0414306	0.0804241
	Pyruvic acid	Organic acids	0.064	0.0424148	0.0811413
	Decanoic acid	Fatty acids	0.0635	0.043948	0.0827649
	D_Gluconolactone	Carbohydrates	-0.0632	0.0449121	0.0827649
	Docosapentaenoic acid 22n_6	Fatty acids	0.0631	0.0451445	0.0827649
	2_Hydroxybutyric acid	Organic acids	0.0612	0.0520276	0.0940773
	Isocaproic acid	Fatty acids	0.0599	0.0573818	0.102357
	Caproic acid	Fatty acids	0.0597	0.0584025	0.102788
	Nonadeca_10Z_enoic acid	Fatty acids	0.0592	0.0603477	0.104814
	D_Glucose	Carbohydrates	0.0581	0.0655176	0.110876
	Methylmalonylcarnitine C4DC	Carnitines	0.0581	0.0651692	0.110876
	N_Acetyl_L_aspartic acid	Amino acids	-0.0572	0.0697136	0.116483
	L_Histidine	Amino acids	0.0546	0.0832761	0.137406
	L_Asparagine	Amino acids	0.0528	0.0938174	0.152888
	L_Proline	Amino acids	0.0514	0.103245	0.166199
	L_Glutamine	Amino acids	0.0506	0.108857	0.173122
	Picolinic acid	Pyridines	0.0495	0.116423	0.179819
	alpha_Hydroxyisobutyric acid	Organic acids	0.0494	0.117155	0.179819
	Stearic acid	Fatty acids	0.0494	0.116937	0.179819
	Palmitoleic acid	Fatty acids	0.0487	0.122316	0.185583
	Arachidonic acid	Fatty acids	0.0471	0.135563	0.203344
	Nonanoic acid	Fatty acids	0.0465	0.140645	0.208596
	Shikimic acid	Organooxygen compounds	0.0442	0.160951	0.236062
	5_Aminolevulinic acid	Amino acids	0.0436	0.166703	0.241811
	L_Lysine	Amino acids	0.0425	0.177963	0.255339
	L_Alpha_aminobutyric acid	Amino acids	0.0411	0.19267	0.273467
	Taurocholic acid	Bile acids	0.0402	0.202834	0.28483
	L_Serine	Amino acids	0.0393	0.213027	0.295996
	cis_Aconitic acid	Organic acids	0.0364	0.2481	0.341138
	Octanoic acid	Fatty acids	0.0356	0.259351	0.352932
	Acetylglycine	Amino acids	0.0349	0.268941	0.360466
	Butyric acid	Fatty acids	0.0348	0.270349	0.360466
	Myristic acid	Fatty acids	0.0342	0.278611	0.367766
	Succinic acid	Organic acids	0.0317	0.314731	0.411331
	Guanidoacetic acid	Amino acids	0.0303	0.336277	0.435182
	Linoleylcarnitine	Carnitines	0.0293	0.353761	0.453363
	Adenosine monophosphate	Nucleosides	-0.0283	0.370441	0.470175
	Trehalose	Carbohydrates	-0.0278	0.37858	0.475929
	trans_Aconitic acid	Organic acids	0.0254	0.420012	0.523034
	Citrulline	Amino acids	0.0246	0.436138	0.533057
	L_Arginine	Amino acids	0.0246	0.434668	0.533057
	L_Pipecolic acid	Amino acids	0.0243	0.441763	0.534979
	Glycine	Amino acids	-0.0225	0.475887	0.571065
	Oleylcarnitine C18 1	Carnitines	-0.0218	0.489429	0.579773
	Threonic acid	Organic acids	0.0217	0.491929	0.579773
	Methylmalonic acid	Organic acids	0.0198	0.529606	0.618654
	Glycocholic acid	Bile acids	0.0188	0.55117	0.638197
	Ortho_Hydroxyphenylacetic acid	Benzenoids	0.0184	0.559321	0.642003
	Glycylproline	Amino acids	0.0181	0.5665	0.644638
	Acetic acid	Fatty acids	0.0162	0.607176	0.679743
	Gamma_Aminobutyric acid	Amino acids	0.0161	0.609051	0.679743
	D_Fructose	Carbohydrates	0.0159	0.613884	0.679743
	Tartaric acid	Carbohydrates	-0.0157	0.617948	0.679743
	Benzamide	Benzenoids	-0.0155	0.623965	0.680689
	Erythronic acid	Carbohydrates	-0.0099	0.75457	0.81642
	Citric acid	Organic acids	-0.0084	0.790594	0.848442
	Sarcosine	Amino acids	0.0079	0.803361	0.852233
	Stearylcarnitine	Carnitines	-0.0077	0.807039	0.852233
	Taurochenodeoxycholic acid	Bile acids	0.0068	0.830415	0.869959
	D_Xylulose	Carbohydrates	0.0051	0.871277	0.90558
	Hydroxyphenyllactic acid	Phenylpropanoic acids	0.0041	0.895399	0.92338
	L_Lactic acid	Organic acids	0.002	0.948795	0.9657
	Palmitoylcarnitine	Carnitines	0.0019	0.951068	0.9657
	Tridecanoic acid	Fatty acids	-0.0015	0.961708	0.969049
	Ricinoleic acid	Fatty acids	0.001	0.974883	0.974883

## Sheet: Fig. 3C
Fig. 3C	Metabolite	r_fecal metabolite	r_blood metabolite
	2_Hydroxy_3_methylbutyric acid	0.5343	0.1676
	2_Hydroxybutyric acid	0.42	0.0612
	2_Phenylpropionate	0.6541	0.5919
	3_ 3_Hydroxyphenyl _3_hydroxypropanoic acid	0.6195	0.1371
	3_Hydroxybutyric acid	0.4288	0.0976
	3_Hydroxyisovaleric acid	0.2808	0.1258
	3_Indolepropionic acid	0.46	0.3782
	3_Methyl_2_oxovaleric acid	0.3897	0.1372
	3_Methyladipic acid	0.5408	0.1112
	4_Hydroxyphenylpyruvic acid	0.3385	0.0884
	5_Aminolevulinic acid	0.3001	0.0436
	8,11,14_Eicosatrienoic acid	0.7157	0.0854
	Acetic acid	0.5303	0.0162
	Acetylglycine	0.4869	0.0349
	Adenosine monophosphate	0.3661	-0.0283
	Adrenic acid	0.5932	0.1008
	alpha_Hydroxyisobutyric acid	0.1763	0.0494
	Alpha_ketoisovaleric acid	0.3629	0.1257
	Alpha_Linolenic acid	0.2935	0.1163
	Alpha_N_Phenylacetyl_L_glutamine	0.2742	0.4185
	Arachidonic acid	0.4349	0.0471
	Benzamide	0.1143	-0.0155
	Beta_Alanine	0.5489	0.0832
	Butyric acid	0.585	0.0348
	Caproic acid	0.7147	0.0597
	Carnitine	0.4937	0.0643
	Cholic acid	0.6878	0.2485
	cis_Aconitic acid	0.3723	0.0364
	Citramalic acid	0.5281	0.1155
	Citric acid	0.3508	-0.0084
	Citrulline	0.3515	0.0246
	Creatine	0.4661	0.1944
	D_Fructose	0.4214	0.0159
	D_Gluconolactone	0.5297	-0.0632
	D_Glucose	0.5239	0.0581
	D_Xylose	0.4394	0.0896
	D_Xylulose	0.4572	0.0051
	Decanoic acid	0.3614	0.0635
	Dimethylglycine	0.1092	0.0906
	Docosahexaenoic acid DHA	0.4571	0.104
	Docosapentaenoic acid 22n_6	0.4291	0.0631
	Docosapentaenoic acid DPA	0.7332	0.0686
	Eicosapentaenoic acid EPA	0.3292	0.1242
	Erythronic acid	0.6055	-0.0099
	Fructose 1,6_bisphosphate	0.1336	0.0686
	Gamma_Aminobutyric acid	0.5976	0.0161
	Glutaric acid	0.4562	0.3046
	Glyceric acid	0.5193	0.1219
	Glycine	0.3562	-0.0225
	Glycochenodeoxycholic acid	0.3812	0.1626
	Glycocholic acid	0.4754	0.0188
	Glycodeoxycholic acid	0.4271	0.4325
	Glycoursodeoxycholic acid	0.5265	0.3856
	Glycylproline	0.3959	0.0181
	Guanidoacetic acid	0.4561	0.0303
	Hippuric acid	0.1029	0.486
	Homovanillic acid	0.5683	0.138
	Hydrocinnamic acid	0.6538	0.5667
	Hydroxyphenyllactic acid	0.3275	0.0041
	Hydroxypropionic acid	0.2495	0.067
	Indoleacetic acid	0.2992	0.2846
	Isocaproic acid	0.43	0.0599
	Isocitric acid	0.4518	0.1284
	Isovaleric acid	0.4128	0.0676
	Ketoleucine	0.3649	0.1146
	L_Alanine	0.2995	0.0938
	L_Alpha_aminobutyric acid	0.1904	0.0411
	L_Arginine	0.53	0.0246
	L_Asparagine	0.6166	0.0528
	L_Aspartic acid	0.351	0.1162
	L_Glutamic acid	0.269	0.105
	L_Glutamine	0.5284	0.0506
	L_Histidine	0.4987	0.0546
	L_Homocitrulline	0.3455	0.0766
	L_Lactic acid	0.3596	0.002
	L_Leucine	0.41	0.1637
	L_Lysine	0.4495	0.0425
	L_Malic acid	0.3516	0.085
	L_Methionine	0.4297	0.0813
	L_Phenylalanine	0.4142	0.1383
	L_Pipecolic acid	0.2266	0.0243
	L_Proline	0.3845	0.0514
	L_Serine	0.4316	0.0393
	L_threonine	0.3213	0.0887
	L_Tryptophan	0.5047	0.1217
	L_Tyrosine	0.4082	0.0859
	L_Valine	0.3451	0.1306
	Linoleic acid	0.2421	0.086
	Linoleylcarnitine	0.5695	0.0293
	Methylcysteine	0.2939	0.0928
	Methylmalonic acid	0.3388	0.0198
	Methylmalonylcarnitine C4DC	0.0205	0.0581
	Methylsuccinic acid	0.4181	0.2684
	Myristic acid	0.1276	0.0342
	N_Acetyl_L_aspartic acid	0.4051	-0.0572
	N_Acetylglutamine	0.4503	0.068
	N_Acetylneuraminic acid	0.4241	0.0669
	N_Acetylserine	0.4133	0.1193
	N_Methylnicotinamide	0.4559	0.3749
	Nonadeca_10Z_enoic acid	0.2072	0.0592
	Nonanoic acid	0.2149	0.0465
	Octanoic acid	0.3672	0.0356
	Oleic acid	0.1599	0.0833
	Oleylcarnitine C18 1	0.5877	-0.0218
	Ornithine	0.1009	0.0796
	Ortho_Hydroxyphenylacetic acid	0.3991	0.0184
	Oxalic acid	0.2633	0.138
	Oxoglutaric acid	0.3615	0.0877
	Palmitic acid	0.2813	0.108
	Palmitoleic acid	0.4276	0.0487
	Palmitoylcarnitine	0.6412	0.0019
	Phenylacetic acid	0.4763	0.3428
	Phenyllactic acid	0.273	0.1105
	Phenylpyruvic acid	0.3318	0.1077
	Phthalic acid	0.1207	0.1064
	Picolinic acid	0.1193	0.0495
	Pyroglutamic acid	0.2131	0.1034
	Pyruvic acid	0.1324	0.064
	Ricinoleic acid	0.1647	0.001
	Sarcosine	0.2255	0.0079
	Shikimic acid	0.4644	0.0442
	Stearic acid	0.2559	0.0494
	Stearylcarnitine	0.5083	-0.0077
	Succinic acid	0.3822	0.0317
	Tartaric acid	0.24	-0.0157
	Taurochenodeoxycholic acid	0.4371	0.0068
	Taurocholic acid	0.4902	0.0402
	Tauroursodeoxycholic acid	0.4777	0.0917
	Threonic acid	0.462	0.0217
	trans_Aconitic acid	0.383	0.0254
	Trehalose	0.2617	-0.0278
	Tridecanoic acid	0.642	-0.0015

## Sheet: Fig. 3D & Fig. S7A
Fig. 3D & Fig. S7A	Metabolite	Well predictd at fecal or blood level	r_fecal metabolite	r_blood metabolite	P_difference	FDR_difference
	2_Phenylpropionate	Both fecal and blood levels	0.6541	0.5919	0.0024	0.0025
	Hydrocinnamic acid	Both fecal and blood levels	0.6538	0.5667	< 0.0001	< 0.0001
	Glycoursodeoxycholic acid	Both fecal and blood levels	0.5265	0.3856	< 0.0001	< 0.0001
	Phenylacetic acid	Both fecal and blood levels	0.4763	0.3428	< 0.0001	< 0.0001
	3_Indolepropionic acid	Both fecal and blood levels	0.46	0.3782	0.0064	0.0065
	Glutaric acid	Both fecal and blood levels	0.4562	0.3046	0.0003	0.0003
	N_Methylnicotinamide	Both fecal and blood levels	0.4559	0.3749	0.0091	0.0092
	Glycodeoxycholic acid	Both fecal and blood levels	0.4271	0.4325	0.8556	0.8556
	Alpha_N_Phenylacetyl_L_glutamine	Only blood level	0.2742	0.4185	0.0002	0.0002
	Hippuric acid	Only blood level	0.1029	0.486	< 0.0001	< 0.0001
	Docosapentaenoic acid DPA	Only fecal level	0.7332	0.0686	< 0.0001	< 0.0001
	8,11,14_Eicosatrienoic acid	Only fecal level	0.7157	0.0854	< 0.0001	< 0.0001
	Caproic acid	Only fecal level	0.7147	0.0597	< 0.0001	< 0.0001
	Cholic acid	Only fecal level	0.6878	0.2485	< 0.0001	< 0.0001
	Tridecanoic acid	Only fecal level	0.642	-0.0015	< 0.0001	< 0.0001
	Palmitoylcarnitine	Only fecal level	0.6412	0.0019	< 0.0001	< 0.0001
	3_ 3_Hydroxyphenyl _3_hydroxypropanoic acid	Only fecal level	0.6195	0.1371	< 0.0001	< 0.0001
	L_Asparagine	Only fecal level	0.6166	0.0528	< 0.0001	< 0.0001
	Erythronic acid	Only fecal level	0.6055	-0.0099	< 0.0001	< 0.0001
	Gamma_Aminobutyric acid	Only fecal level	0.5976	0.0161	< 0.0001	< 0.0001
	Adrenic acid	Only fecal level	0.5932	0.1008	< 0.0001	< 0.0001
	Oleylcarnitine C18 1	Only fecal level	0.5877	-0.0218	< 0.0001	< 0.0001
	Butyric acid	Only fecal level	0.585	0.0348	< 0.0001	< 0.0001
	Linoleylcarnitine	Only fecal level	0.5695	0.0293	< 0.0001	< 0.0001
	Homovanillic acid	Only fecal level	0.5683	0.138	< 0.0001	< 0.0001
	Beta_Alanine	Only fecal level	0.5489	0.0832	< 0.0001	< 0.0001
	3_Methyladipic acid	Only fecal level	0.5408	0.1112	< 0.0001	< 0.0001
	2_Hydroxy_3_methylbutyric acid	Only fecal level	0.5343	0.1676	< 0.0001	< 0.0001
	Acetic acid	Only fecal level	0.5303	0.0162	< 0.0001	< 0.0001
	L_Arginine	Only fecal level	0.53	0.0246	< 0.0001	< 0.0001
	D_Gluconolactone	Only fecal level	0.5297	-0.0632	< 0.0001	< 0.0001
	L_Glutamine	Only fecal level	0.5284	0.0506	< 0.0001	< 0.0001
	Citramalic acid	Only fecal level	0.5281	0.1155	< 0.0001	< 0.0001
	D_Glucose	Only fecal level	0.5239	0.0581	< 0.0001	< 0.0001
	Glyceric acid	Only fecal level	0.5193	0.1219	< 0.0001	< 0.0001
	Stearylcarnitine	Only fecal level	0.5083	-0.0077	< 0.0001	< 0.0001
	L_Tryptophan	Only fecal level	0.5047	0.1217	< 0.0001	< 0.0001
	L_Histidine	Only fecal level	0.4987	0.0546	< 0.0001	< 0.0001
	Carnitine	Only fecal level	0.4937	0.0643	< 0.0001	< 0.0001
	Taurocholic acid	Only fecal level	0.4902	0.0402	< 0.0001	< 0.0001
	Acetylglycine	Only fecal level	0.4869	0.0349	< 0.0001	< 0.0001
	Tauroursodeoxycholic acid	Only fecal level	0.4777	0.0917	< 0.0001	< 0.0001
	Glycocholic acid	Only fecal level	0.4754	0.0188	< 0.0001	< 0.0001
	Creatine	Only fecal level	0.4661	0.1944	< 0.0001	< 0.0001
	Shikimic acid	Only fecal level	0.4644	0.0442	< 0.0001	< 0.0001
	Threonic acid	Only fecal level	0.462	0.0217	< 0.0001	< 0.0001
	D_Xylulose	Only fecal level	0.4572	0.0051	< 0.0001	< 0.0001
	Docosahexaenoic acid DHA	Only fecal level	0.4571	0.104	< 0.0001	< 0.0001
	Guanidoacetic acid	Only fecal level	0.4561	0.0303	< 0.0001	< 0.0001
	Isocitric acid	Only fecal level	0.4518	0.1284	< 0.0001	< 0.0001
	N_Acetylglutamine	Only fecal level	0.4503	0.068	< 0.0001	< 0.0001
	L_Lysine	Only fecal level	0.4495	0.0425	< 0.0001	< 0.0001
	D_Xylose	Only fecal level	0.4394	0.0896	< 0.0001	< 0.0001
	Taurochenodeoxycholic acid	Only fecal level	0.4371	0.0068	< 0.0001	< 0.0001
	Arachidonic acid	Only fecal level	0.4349	0.0471	< 0.0001	< 0.0001
	L_Serine	Only fecal level	0.4316	0.0393	< 0.0001	< 0.0001
	Isocaproic acid	Only fecal level	0.43	0.0599	< 0.0001	< 0.0001
	L_Methionine	Only fecal level	0.4297	0.0813	< 0.0001	< 0.0001
	Docosapentaenoic acid 22n_6	Only fecal level	0.4291	0.0631	< 0.0001	< 0.0001
	3_Hydroxybutyric acid	Only fecal level	0.4288	0.0976	< 0.0001	< 0.0001
	Palmitoleic acid	Only fecal level	0.4276	0.0487	< 0.0001	< 0.0001
	N_Acetylneuraminic acid	Only fecal level	0.4241	0.0669	< 0.0001	< 0.0001
	D_Fructose	Only fecal level	0.4214	0.0159	< 0.0001	< 0.0001
	2_Hydroxybutyric acid	Only fecal level	0.42	0.0612	< 0.0001	< 0.0001
	Methylsuccinic acid	Only fecal level	0.4181	0.2684	0.0004	0.0004
	L_Phenylalanine	Only fecal level	0.4142	0.1383	< 0.0001	< 0.0001
	N_Acetylserine	Only fecal level	0.4133	0.1193	< 0.0001	< 0.0001
	Isovaleric acid	Only fecal level	0.4128	0.0676	< 0.0001	< 0.0001
	L_Leucine	Only fecal level	0.41	0.1637	< 0.0001	< 0.0001
	L_Tyrosine	Only fecal level	0.4082	0.0859	< 0.0001	< 0.0001
	N_Acetyl_L_aspartic acid	Only fecal level	0.4051	-0.0572	< 0.0001	< 0.0001
	Ortho_Hydroxyphenylacetic acid	Only fecal level	0.3991	0.0184	< 0.0001	< 0.0001
	Glycylproline	Only fecal level	0.3959	0.0181	< 0.0001	< 0.0001
	3_Methyl_2_oxovaleric acid	Only fecal level	0.3897	0.1372	< 0.0001	< 0.0001
	L_Proline	Only fecal level	0.3845	0.0514	< 0.0001	< 0.0001
	trans_Aconitic acid	Only fecal level	0.383	0.0254	< 0.0001	< 0.0001
	Succinic acid	Only fecal level	0.3822	0.0317	< 0.0001	< 0.0001
	Glycochenodeoxycholic acid	Only fecal level	0.3812	0.1626	< 0.0001	< 0.0001
	cis_Aconitic acid	Only fecal level	0.3723	0.0364	< 0.0001	< 0.0001
	Octanoic acid	Only fecal level	0.3672	0.0356	< 0.0001	< 0.0001
	Adenosine monophosphate	Only fecal level	0.3661	-0.0283	< 0.0001	< 0.0001
	Ketoleucine	Only fecal level	0.3649	0.1146	< 0.0001	< 0.0001
	Alpha_ketoisovaleric acid	Only fecal level	0.3629	0.1257	< 0.0001	< 0.0001
	Oxoglutaric acid	Only fecal level	0.3615	0.0877	< 0.0001	< 0.0001
	Decanoic acid	Only fecal level	0.3614	0.0635	< 0.0001	< 0.0001
	L_Lactic acid	Only fecal level	0.3596	0.002	< 0.0001	< 0.0001
	Glycine	Only fecal level	0.3562	-0.0225	< 0.0001	< 0.0001
	L_Malic acid	Only fecal level	0.3516	0.085	< 0.0001	< 0.0001
	Citrulline	Only fecal level	0.3515	0.0246	< 0.0001	< 0.0001
	L_Aspartic acid	Only fecal level	0.351	0.1162	< 0.0001	< 0.0001
	Citric acid	Only fecal level	0.3508	-0.0084	< 0.0001	< 0.0001
	L_Homocitrulline	Only fecal level	0.3455	0.0766	< 0.0001	< 0.0001
	L_Valine	Only fecal level	0.3451	0.1306	< 0.0001	< 0.0001
	Methylmalonic acid	Only fecal level	0.3388	0.0198	< 0.0001	< 0.0001
	4_Hydroxyphenylpyruvic acid	Only fecal level	0.3385	0.0884	< 0.0001	< 0.0001
	Phenylpyruvic acid	Only fecal level	0.3318	0.1077	< 0.0001	< 0.0001
	Eicosapentaenoic acid EPA	Only fecal level	0.3292	0.1242	< 0.0001	< 0.0001
	Hydroxyphenyllactic acid	Only fecal level	0.3275	0.0041	< 0.0001	< 0.0001
	L_threonine	Only fecal level	0.3213	0.0887	< 0.0001	< 0.0001
	5_Aminolevulinic acid	Only fecal level	0.3001	0.0436	< 0.0001	< 0.0001

## Sheet: Fig. 3E
Fig. 3E	The number of well-predicted fecal metabolites based on taxonomic composition	98
	The number of well-predicted blood metabolites based on taxonomic composition	10
	The number of validated associations between taxonomic composition and well-predicted fecal metabolites in the validation cohort	62
	The number of validated associations between taxonomic composition and well-predicted blood metabolites in the validation cohort	8

## Sheet: Fig. 4A
Fig. 4A	Metabolite	Cardiometabolic disease	Beta	95% Beta_CI_Lower	95% Beta_CI_Upper	OR	95% OR_CI_Lower	95% OR_CI_Upper	P	FDR
	Creatine	Nonalcoholic fatty liver disease	0.3166	0.1525	0.4842	1.37245	1.16474	1.62288	0.000179146	0.0175564
	Oleylcarnitine C18 1	Obesity	0.5253	0.2582	0.8086	1.69097	1.2946	2.24476	0.000182732	0.0179077
	2_Phenylpropionate	Type 2 diabetes	-0.2894	-0.4466	-0.1299	0.748713	0.6398	0.878183	0.000329467	0.0138763
	Hydrocinnamic acid	Type 2 diabetes	-0.2837	-0.4427	-0.123	0.752993	0.6423	0.884264	0.000486573	0.0138763
	D_Glucose	Type 2 diabetes	-0.3033	-0.4757	-0.1303	0.738378	0.62145	0.877832	0.000566381	0.0138763
	Palmitoylcarnitine	Obesity	0.4381	0.1865	0.7003	1.54976	1.20502	2.01436	0.00081838	0.0364079
	3_Indolepropionic acid	Type 2 diabetes	-0.258	-0.4084	-0.1038	0.772595	0.664713	0.901406	0.000862282	0.0169007
	Stearylcarnitine	Obesity	0.5028	0.2143	0.8171	1.65334	1.23899	2.26392	0.00111453	0.0364079
	Alpha_ketoisovaleric acid	Obesity	-0.3169	-0.5169	-0.1151	0.728404	0.596366	0.891277	0.00187298	0.045888
	Palmitoylcarnitine	Type 2 diabetes	0.294	0.109	0.4845	1.34178	1.11516	1.62336	0.00213048	0.0347978
	Butyric acid	Type 2 diabetes	-0.255	-0.4213	-0.0871	0.774916	0.656193	0.916585	0.00267828	0.0374959
	Butyric acid	Obesity	0.4161	0.153	0.7001	1.51604	1.16532	2.01395	0.00285664	0.0533297
	Oleylcarnitine C18 1	Hypertension	0.2044	0.0684	0.3432	1.22679	1.07079	1.40945	0.003504	0.126597
	3_Indolepropionic acid	Hypertension	-0.193	-0.3325	-0.0571	0.824482	0.717129	0.9445	0.00589656	0.126597
	2_Phenylpropionate	Hypertension	-0.1821	-0.3187	-0.0477	0.833518	0.727094	0.95342	0.00830849	0.126597
	Hydrocinnamic acid	Hypertension	-0.1811	-0.3175	-0.0468	0.834352	0.727967	0.954278	0.00861286	0.126597
	Hydrocinnamic acid	Nonalcoholic fatty liver disease	-0.2137	-0.3874	-0.0459	0.807591	0.67882	0.955137	0.0140224	0.240553
	Palmitoylcarnitine	Nonalcoholic fatty liver disease	0.1971	0.0352	0.3597	1.21787	1.03583	1.4329	0.0170816	0.240553
	Stearylcarnitine	Hypertension	0.1692	0.0304	0.3132	1.18436	1.03087	1.3678	0.0187698	0.153287
	2_Phenylpropionate	Nonalcoholic fatty liver disease	-0.1975	-0.3715	-0.0298	0.82078	0.689699	0.97064	0.0232189	0.240553
	D_Glucose	Obesity	0.2733	0.0332	0.5285	1.31429	1.03376	1.69639	0.0301092	0.101748
	Stearylcarnitine	Type 2 diabetes	0.2137	0.0177	0.425	1.23825	1.01786	1.52959	0.0397712	0.240241
	Palmitoylcarnitine	Hypertension	0.1134	-0.0205	0.2488	1.12008	0.979709	1.28249	0.0983495	0.401594
	Oleylcarnitine C18 1	Nonalcoholic fatty liver disease	0.1234	-0.0383	0.2842	1.13134	0.962424	1.3287	0.132784	0.508354
	Creatine	Type 2 diabetes	-0.1316	-0.3098	0.0457	0.876692	0.733594	1.04676	0.146317	0.492857
	Butyric acid	Hypertension	-0.0976	-0.2341	0.0375	0.907012	0.791283	1.03821	0.158354	0.530498
	3_Indolepropionic acid	Nonalcoholic fatty liver disease	-0.12	-0.2924	0.0466	0.88692	0.74647	1.0477	0.164208	0.543679
	Creatine	Obesity	0.1638	-0.0761	0.4054	1.17798	0.926724	1.4999	0.181498	0.301967
	Butyric acid	Nonalcoholic fatty liver disease	-0.0977	-0.2584	0.0588	0.906921	0.772286	1.06056	0.226104	0.553954
	Stearylcarnitine	Nonalcoholic fatty liver disease	0.0754	-0.0816	0.2322	1.07832	0.921641	1.26137	0.344349	0.688697
	Creatine	Hypertension	0.0632	-0.071	0.1981	1.06524	0.931462	1.21908	0.356976	0.728817
	2_Phenylpropionate	Obesity	0.0813	-0.1522	0.3354	1.0847	0.858817	1.3985	0.511546	0.659626
	Hydrocinnamic acid	Obesity	0.0645	-0.1664	0.3132	1.06663	0.846707	1.3678	0.596951	0.750016
	3_Indolepropionic acid	Obesity	0.0526	-0.1771	0.3062	1.05401	0.837696	1.35825	0.667925	0.794408
	Alpha_ketoisovaleric acid	Type 2 diabetes	-0.0349	-0.205	0.1414	0.965702	0.814647	1.15189	0.692186	0.92359
	D_Glucose	Nonalcoholic fatty liver disease	-0.0325	-0.1954	0.1289	0.968022	0.822506	1.13758	0.694279	0.895255
	Alpha_ketoisovaleric acid	Hypertension	0.0225	-0.114	0.1596	1.02276	0.892258	1.17304	0.747283	0.892664
	Alpha_ketoisovaleric acid	Nonalcoholic fatty liver disease	-0.0106	-0.1825	0.1615	0.989456	0.833185	1.17527	0.903661	0.993438
	D_Glucose	Hypertension	0.0068	-0.1279	0.1416	1.00682	0.879941	1.15212	0.921654	0.956087
	Oleylcarnitine C18 1	Type 2 diabetes	0.5231	0.3179	0.7383	1.68725	1.37424	2.09238	< 0.0001	0.000104786

## Sheet: Fig. 4B
Fig. 4B	Metabolite	Cardiometabolic disease	Beta	95% Beta_CI_Lower	95% Beta_CI_Upper	OR	95% OR_CI_Lower	95% OR_CI_Upper	P	FDR
	3_Indolepropionic acid	Type 2 diabetes	-0.2243	-0.3862	-0.0596	0.799075	0.679635	0.942141	0.00701915	0.0701915
	2_Phenylpropionate	Type 2 diabetes	-0.214	-0.3844	-0.0421	0.807348	0.680859	0.958774	0.0141009	0.0705044
	2_Phenylpropionate	Hypertension	-0.1636	-0.3006	-0.0281	0.849082	0.740374	0.972291	0.0184951	0.0924756
	3_Indolepropionic acid	Hypertension	-0.1698	-0.3055	-0.0357	0.843834	0.736755	0.96493	0.0134847	0.0924756
	Hydrocinnamic acid	Hypertension	-0.1528	-0.2916	-0.0165	0.858301	0.747067	0.983635	0.0289644	0.096548
	Hydrocinnamic acid	Type 2 diabetes	-0.1697	-0.3254	-0.0066	0.843918	0.722238	0.993422	0.0361133	0.120378
	2_Phenylpropionate	Nonalcoholic fatty liver disease	-0.1961	-0.365	-0.0309	0.82193	0.694197	0.969573	0.0212243	0.212243
	3_Indolepropionic acid	Nonalcoholic fatty liver disease	-0.1672	-0.3358	-0.0026	0.84603	0.714766	0.997403	0.0488024	0.244012
	Glycodeoxycholic acid	Nonalcoholic fatty liver disease	-0.1461	-0.3146	0.0178	0.864071	0.730081	1.01796	0.0842323	0.280774
	Hippuric acid	Hypertension	-0.1067	-0.2425	0.0282	0.898795	0.784664	1.0286	0.121875	0.304687
	Glycoursodeoxycholic acid	Nonalcoholic fatty liver disease	0.0955	-0.0619	0.2511	1.10021	0.939977	1.28544	0.230604	0.551698
	Hippuric acid	Nonalcoholic fatty liver disease	-0.0878	-0.2474	0.0692	0.915944	0.780828	1.07165	0.275849	0.551698
	Hydrocinnamic acid	Nonalcoholic fatty liver disease	-0.0742	-0.2382	0.0849	0.928486	0.788045	1.08861	0.36671	0.611184
	Glutaric acid	Hypertension	0.0656	-0.0692	0.2033	1.0678	0.93314	1.22544	0.343706	0.687413
	Phenylacetic acid	Hypertension	0.0561	-0.078	0.1907	1.0577	0.924964	1.2101	0.412579	0.687631
	Alpha_N_Phenylacetyl_L_glutamine	Nonalcoholic fatty liver disease	0.0377	-0.1248	0.2005	1.03842	0.882673	1.22201	0.648852	0.755491
	N_Methylnicotinamide	Nonalcoholic fatty liver disease	0.0341	-0.1282	0.1965	1.03469	0.879677	1.21714	0.679942	0.755491
	Phenylacetic acid	Nonalcoholic fatty liver disease	0.0486	-0.1141	0.2115	1.0498	0.892169	1.23553	0.558077	0.755491
	Glycodeoxycholic acid	Hypertension	-0.0319	-0.1653	0.1016	0.968603	0.847639	1.10694	0.639056	0.758234
	Glycoursodeoxycholic acid	Hypertension	0.0359	-0.0984	0.1725	1.03655	0.906286	1.18827	0.602229	0.758234
	N_Methylnicotinamide	Hypertension	0.0279	-0.1057	0.1619	1.02829	0.899695	1.17574	0.682411	0.758234
	Alpha_N_Phenylacetyl_L_glutamine	Hypertension	0.0207	-0.1137	0.1556	1.02092	0.892526	1.16836	0.763073	0.763073
	Alpha_N_Phenylacetyl_L_glutamine	Type 2 diabetes	0.0563	-0.1169	0.2322	1.05792	0.889674	1.26137	0.52654	0.86657
	Glutaric acid	Type 2 diabetes	0.0282	-0.1427	0.2137	1.0286	0.867014	1.23825	0.755164	0.86657
	Glycodeoxycholic acid	Type 2 diabetes	0.0646	-0.1168	0.2551	1.06673	0.889763	1.29059	0.49512	0.86657
	Glycoursodeoxycholic acid	Type 2 diabetes	0.0447	-0.1352	0.2394	1.04571	0.873541	1.27049	0.638418	0.86657
	Hippuric acid	Type 2 diabetes	-0.0446	-0.2147	0.1324	0.95638	0.806783	1.14156	0.613805	0.86657
	Phenylacetic acid	Type 2 diabetes	0.0246	-0.148	0.1981	1.02491	0.862431	1.21908	0.779913	0.86657
	2_Phenylpropionate	Obesity	-0.0656	-0.2964	0.1727	0.936505	0.74349	1.18851	0.582579	0.903318
	3_Indolepropionic acid	Obesity	-0.0431	-0.2665	0.1913	0.957816	0.766056	1.21082	0.711468	0.903318
	Alpha_N_Phenylacetyl_L_glutamine	Obesity	0.0821	-0.149	0.3186	1.08556	0.861569	1.3752	0.490315	0.903318
	Glutaric acid	Obesity	0.0482	-0.1751	0.2993	1.04938	0.839373	1.34891	0.68914	0.903318
	Glycoursodeoxycholic acid	Obesity	-0.0882	-0.3034	0.1452	0.915578	0.738304	1.15627	0.437947	0.903318
	Hydrocinnamic acid	Obesity	-0.0896	-0.2942	0.1364	0.914297	0.745127	1.14614	0.41109	0.903318
	N_Methylnicotinamide	Obesity	0.0417	-0.1881	0.2732	1.04258	0.828532	1.31416	0.722655	0.903318
	Phenylacetic acid	Obesity	-0.0511	-0.2719	0.1708	0.950184	0.76193	1.18625	0.650016	0.903318
	Glutaric acid	Nonalcoholic fatty liver disease	-0.0079	-0.17	0.1491	0.992131	0.843665	1.16079	0.922118	0.922118
	Glycodeoxycholic acid	Obesity	-0.024	-0.2506	0.2158	0.976286	0.778334	1.24085	0.839526	0.932806
	Hippuric acid	Obesity	-0.0071	-0.2392	0.2397	0.992925	0.787257	1.27087	0.953493	0.953493
	N_Methylnicotinamide	Type 2 diabetes	0.0033	-0.1708	0.1777	1.00331	0.84299	1.19447	0.970305	0.970305

## Sheet: Fig. 4C
Fig. 4C	Fecal metabolites	Phenotype	Beta (95% CI) in the discovery cohort	Beta (95% CI) in the validation cohort
	2_Phenylpropionate	T2D	-0.29 (-0.45,-0.13)	-0.19 (-0.68,0.31)
	Hydrocinnamic acid	T2D	-0.28 (-0.44,-0.12)	-0.17 (-0.67,0.33)
	Butyric acid	T2D	-0.25 (-0.42,-0.09)	-0.06 (-0.6,0.48)
	Palmitoylcarnitine	T2D	0.29 (0.11,0.48)	0.49 (-0.01,1.05)
	Oleylcarnitine C18 1	T2D	0.52 (0.32,0.74)	0.59 (0.05,1.19)
	Palmitoylcarnitine	Obesity	0.44 (0.19,0.7)	0.2 (-0.42,0.87)
	Stearylcarnitine	Obesity	0.5 (0.21,0.82)	0.29 (-0.54,1.28)
	Oleylcarnitine C18 1	Obesity	0.53 (0.26,0.81)	0.4 (-0.27,1.13)

## Sheet: Fig. 4D
Fig. 4D	Fecal metabolites	Phenotype	Beta coefficients in the discovery cohort	Beta coefficients in the validation cohort
	2_Phenylpropionate	T2D	-0.29	-0.19
	Hydrocinnamic acid	T2D	-0.28	-0.17
	Butyric acid	T2D	-0.25	-0.06
	Palmitoylcarnitine	T2D	0.29	0.49
	Oleylcarnitine C18 1	T2D	0.52	0.59
	Palmitoylcarnitine	Obesity	0.44	0.2
	Stearylcarnitine	Obesity	0.5	0.29
	Oleylcarnitine C18 1	Obesity	0.53	0.4

[truncated: 28 more sheets: Fig. 5A, Fig. 5B, Fig. 5C, Fig. 5D, Fig. 5E, Fig. 5F, Fig. S1A, Fig. S1B, Fig. S1C, Fig. S3, Fig. S4A, Fig. S4B, Fig. S4C, Fig. S4D & Fig. S7B, Fig. S4E, Fig. S6A, Fig. S6B, Fig. S6C, Fig. S6D, Fig. S8 …]
